# Supplementary material for: Cardiac noradrenergic deficiency revealed by 18F-dopamine positron emission tomography identifies preclinical central Lewy body diseases
Source: J Clin Invest. 2024 Jan 2;134(1):e172460. doi: 10.1172/JCI172460 (PMC10760969; doi:10.1172/JCI172460)
Supplement: Supporting data values [file jci-134-172460-s219.xlsx]

## Sheet: Clinical
Subject	PDRisk+ N	Group	Age	Sex	Race/Ethnicity	Risk: Genetic	Risk: Olfactory	Risk: Dream Enactment	Risk: Orthostatic Intolerance	Risks Sum	Age at Accrual	Bradykinesia	Resting	Rigidity	Orth. Hypotension	Orth. Intolerance	Urinary symptoms	Erectile Failure	Constipation	Decreased sweat	Slurred Speech	Depression	Fatigue	Medication	Medication	Medication	Medication	Medication	Medication	Medication	Medication	Medication	Medication	Medication	UPSIT Score	UPSIT Category	UPDRS (Off)	Cortical Atrophy	White Matter Hyperintensities?	MoCA
#											years		Tremor	Cogwheel	1=Yes	1=Yes	1=Yes	1=Yes	1=Yes	1=Yes	1=Yes	1=Yes	1=Yes	Selegiline	Rasagiline	DA Agonist	Amantadine	COMTI	Florinef	Midodrine	SSRI	Aspirin	Betablk.	PPI			of 176	1=Yes		Out of 30
1	1	LBD+	60.0274	Male	White	1	1	1	0	3	59.9124	0	1	1	0	0	0	1	0	0	0	0	0	0	1	0	0	0	0	0	0	1	1	0	12	Anosmia	14	0	0
1	1	LBD+	61.5441	Male	White							1	1	1	0	0	1	1	0	0	0	0	0	0	1	0	0	0	0	0	0	1	1	0	14	Anosmia	34	0	0
1	1	LBD+	62.1191	Male	White							1	1	1	0	0	1	1	0	0	0	0	0	0	0	1	0	0	0	0	0	0	0	0
2	2	LBD+	68.2081	Male	White	1	1	1	0	3	68.2081	0	0	0	1	0	0	1	1	0	0	0	0	0	0	0	0	0	0	0	0	1	0	1	11	Anosmia	8	0	0
2	2	LBD+	70.5407	Male	White							0	0	0	1	0	1	0	1	0	0	0	0	0	0	0	0	0	0	0	0	1	0	1	13	Anosmia	4	1	0	30
2	2	LBD+	71.9781	Male	White							0	0	0	1	0	0	1	1	0	0	0	0	0	0	0	0	0	0	0	0	1	0	1	7	Anosmia	2	1	0	30
2	2	LBD+	73.5113	Male	White							0	0	0	0	0	0	1	1	0	0	0	0	0	0	0	0	0	0	0	0	1	0	1	15	Anosmia	7	1	1	29
2	2	LBD+	75.1211	Male	White							0	0	0	0	0	0	0	1	0	0	0	0	0	0	0	0	0	0	0	0	1	0	0	18	Anosmia	9			30
2	2	LBD+	76.501	Male	White							0	0	0	0	0	0	0	1	0	0	0	0	0	0	0	0	0	0	0	0	1	0	0	13	Anosmia	5	1	1	30
3	3	LBD+	60.8679	Male	White	1	1	1	0	3	60.8679	1	1	0	0	0	0	1	0	0	0	1	0	0	1	0	0	0	0	0	1	0	0	0	29	Moderate	22
3	3	LBD+	61.3498	Male	White							1	1	0	0	0	0	1	0	0	0	1	0	0	1	0	0	0	0	0	0	0	0	0				0	1
4	4	LBD+	53.3689	Male	White	1	1	1	1	4	52.9172	0	1	0	0	1	1	1	1	0	0	1	1	0	0	0	0	0	0	0	1	0	0	1	14	Anosmia	23	0	0	19
4	4	LBD+	54.8638	Male	White							0	0	1	0	1	1	1	1	0	0	1	1	0	1	0	0	0	0	0	1	0	0	1	15	Anosmia	71	0	0	19
5	5	LBD+	59.0171	Female	White	1	0	1	1	3	58.694	0	0	0	0	0	1		0	0	0	1	1	0	0	0	0	0	0	0	1	0	0	0	22	Severe	6	0	0
5	5	LBD+	60.5311	Female	White							1	0	1	0	0	1		0	0	0	1	1	0	0	0	0	0	0	0	0	0	0	0	16	Anosmia	33	0	1
6	6	LBD+	49.4264	Male	White	1	1	1	1	4	49.4264	1	1	1	0	0	0	0	0	1	0	1	1	0	0	0	0	0	0	0	1	0	1	1				0	0
6	6	LBD+	49.8125	Male	White							1	1	1	0	0	0	0	0	1	0	1	1	0	0	0	0	0	0	0	1	0	1	1	12	Anosmia	41			20
6	6	LBD+	52.2081	Male	White							1	1	1	0	0	1	0	1	1	0	1	1	0	0	1	0	0	0	0	1	1	0	1				0	0
7	7	LBD+	56.5941	Female	White	0	1	1	1	3	56.668	0	0	0	1	1	1		1	0	1	0	1	0	0	0	0	0	1	1	1	0	0	1	18	Anosmia	20
7	7	LBD+	57.9932	Female	White							0	0	0	1	1	1		1	0	1	0	1	0	0	0	0	0	1	1	1	0	0	1				0	1	28
7	7	LBD+	60.9829	Female	White							0	0	0	1	1	1		1	0	1	0	1	0	0	0	0	0	1	0	1	1	0	1	13	Anosmia	35	0	1	28
7	7	LBD+	62.768	Female	White							1	0	0	1	1	1		1	0	1	1	1	0	0	0	0	0	1	0	1	1	0	1	18	Anosmia	37	0	1	27
7	7	LBD+	64.7009	Female	White							1	0	0	1	1	1		1	0	0	1	1	0	0	0	0	0	1	0	1	1	0	1	15	Anosmia	58	0	1	27
8	8	LBD+	69.5524	Male	White	1	1	1	1	4	78.2888	0	0	0	1	1	0	1	1	1	0	0	1	0	0	0	0	0	1	0	0	1	0	0	24	severe		0	0
8	8	LBD+	71.5537	Male	White							0	0	1	1	1	0	1	1	1	0	0	1	0	0	0	0	0	1	0	0	0	0	0
8	8	LBD+	73.4264	Male	White							0	0	0	1	1	1	1	1	1	0	1	1	0	0	0	0	0	1	0	0	0	0	0					1
8	8	LBD+	75.822	Male	White							1	0	0	1	1	1	1	1	1	1	1	1	0	0	0	0	0	1	0	0	0	0	0
8	8	LBD+	76.9938	Male	White							1	1	0	1	1	1	1	0	1	0	1	1	0	0	0	0	0	1	0	0	0	0	0	12	Anosmia	27		1	22
8	8	LBD+	78.2943	Male	White							1	0	0	1	1	1	1	1	1	0	1	1	0	0	0	0	0	1	0	1	0	0	0			70		1
8	8	LBD+	79.0637	Male	White							1	0	1	1	1	1	1	1	1	0	1	1	1	0	0	0	0	1	0	0	0	0	0	13	Anosmia	67		1	18
9	9	LBD+	69.2238	Female	White	1	1	1	0	3	69.2238	0	0	0	0	1	1		1	0	0	1	1	0	0	0	0	0	0	0	1	0	0	0	15	Anosmia	20	0	0	30
9	9	LBD+	69.8727	Female	White							1	0	0	0	0	1		1	0	0	0	1	0	0	0	0	0	0	0	0	1	0	0	7	Anosmia	8	0	1	26
9	9	LBD+	72.5202	Female	White							1	0	0	0	0	1		1	0	0	0	1	0	1	0	0	0	0	0	0	1	0	0	12	Anosmia	15	0	1	30
9	9	LBD+	74.0561	Female	White							1	0	0	0	0	1		1	0	0	0	1	0	1	0	0	0	0	0	1	1	0	0	13	Anosmia	21	1	1	29
9	9	LBD+	76.4134	Female	White							1	0	0	1	0	1		1	1	0	0	1	0	1	0	0	0	0	0	1	1	0	0	10	Anosmia	15	1	1	30
9	9	LBD+	77.7331	Female	White							1	1	0	1	0	1		1	1	0	1	1	0	1	0	0	0	0	0	1	1	0	0	7	Anosmia	61	1	1	26
1	10	LBD-	50.5325	Female	White	1	1	1	1	4	50.1109	0	1	0	0	0	1		0	0	0	1	1	0	0	0	0	0	0	0	0	0	0	0	28	Moderate	31	0	0
1	10	LBD-	52.0246	Female	White							0	1	0	0	0	1		0	0	0	1	1	0	0	0	0	0	0	0	0	0	1	0	27	Moderate	22	0	1
1	10	LBD-	53.6975	Female	White							0	1	0	0	0	1		0	0	0	1	1	0	0	0	0	0	0	0	1	0	1	0	25	Severe	46	0	1	21
2	11	LBD-	51.0965	Female	White	1	0	1	1	3	50.8227	0	0	0	0	0	0		1	0	0	0	0	0	0	0	0	0	0	0	0	0	0	0	33	Mild	1	0	0
2	11	LBD-	52.5065	Female	White							0	0	0	0	0	0		0	0	0	0	1	0	0	0	0	0	0	0	0	0	0	0	35	Normosmia	3	0	1
3	12	LBD-	55.1704	Male	White	1	0	1	1	3	55.0253	0	0	1	0	0	0	1	0	1	0	1	1	0	0	0	0	0	0	0	1	1	0	0	30	Mild	31	0	0
3	12	LBD-	56.7091	Male	White							0	0		0	0	0	1	0	0	0	1	1	0	0	0	0	0	0	0	0	1	0	0	24	Severe	15	0	0
3	12	LBD-	58.7159	Male	White							0	0	1	0	1	0	1	0	0	0	1	1	0	0	0	0	0	0	0	0	0	0	0	26	Moderate	32	0	0
3	12	LBD-	60.1725	Male	White							0	0	1	0	0	0	1	0	0	0	1	1	0	0	0	0	0	0	0	1	0	0	0	23	Severe	16	0	0	29
3	12	LBD-	61.7057	Male	White							0	0	1	0	0	0	1	0	0	0	1	1	0	0	0	0	0	0	0	1	0	0	0	20	Severe	10	0	0	27
3	12	LBD-	63.4497	Male	White							0	0	1	0	1	0	1	0	0	0	1	1	0	0	0	0	0	0	0	1	0	0	0	28	Severe	17	0	0	28
4	13	LBD-	47.1294	Female	White	1	0	1	1	3	47.1266	0	0	0	0	0	1		0	0	0	0	1	0	0	0	0	0	0	0	0	0	0	0	33	Mild	2	0	0
4	13	LBD-	48.6626	Female	White							0	0	0	0	0	1		1	1	0	1	1	0	0	0	0	0	0	0	0	0	0	0	31	Mild	10	0	0
4	13	LBD-	50.2341	Female	White							0	0	0	0	0	1		0	0	0	0	0	0	0	0	0	0	0	0	0	0	0	0	31	Mild	12	0	0	27
4	13	LBD-	52.1314	Female	White							0	0	0	0	0	1		1	0	0	0	0	0	0	0	0	0	0	0	0	0	0	0	30	Moderate	14	0	0	26
4	13	LBD-	53.3196	Female	White							0	0	0	0	0	0		0	0	0	0	0	0	0	0	0	0	0	0	0	0	0	0	36	Normosmia	11	0	0	29
4	13	LBD-	54.6804	Female	White							0	0	0	0	0	0		0	0	0	0	0	0	0	0	0	0	0	0	0	0	0	0	32	Mild	12	0	0	27
5	14	LBD-	54.6612	Female	White	1	1	1	1	4	54.1081	0	0	0	0	0	0		1	0	0	1	1	0	0	0	0	0	0	0	1	1	0	1	27	Moderate	22	0	0	30
6	15	LBD-	58.8063	Female	White	1	1	1	1	4	58.4997	0	1	0	0	1	1		1	1	0	0	1	0	0	0	0	0	0	0	0	0	0	0	20	Severe	35	0	1
6	15	LBD-	60.3641	Female	White							0	0	0	0	1	1		1	0	0	0	1	0	0	0	0	0	0	0	0	0	1	0	15	Anosmia	15	0	1
6	15	LBD-	61.8919	Female	White							0	0	0	0	0	0		1	1	0	0	1	0	0	0	0	0	0	0	0	0	0	0	11	Anosmia	22	0	1	27
6	15	LBD-	63.3457	Female	White							0	0	1	0	0	0		1	1	0	0	1	0	0	0	0	0	0	0	0	0	1	0	12	Anosmia	55	0	1	25
6	15	LBD-	64.9829	Female	White							0	0	0	0	0	0		1	1	0	0	1	0	0	0	0	0	0	0	0	0	0	0	10	Anosmia	30	0	1	27
6	15	LBD-	66.3244	Female	White							0	0	0	0	0	1		1	1	0	0	1	0	0	0	0	0	0	0	0	0	0	0	9	Anosmia	42	0	1	28
7	16	LBD-	50.0315	Male	White	1	1	0	1	3	49.9548	0	0	0	0	1	1	0	0	1	1	1	1	0	0	0	0	0	0	0	0	0	0	0	29	Moderate	15	0	0
8	17	LBD-	64.052	Female	White	1	1	0	1	3	63.6304	0	0	0	1	0	1		0	0	0	1	1	0	0	0	0	0	0	0	1	0	1	0	22	Severe	17	0	1
8	17	LBD-	65.6619	Female	White							0	0	1	0	0	1		0	0	0	1	1	0	0	0	0	0	0	0	1	0	0	1	31	Moderate	25	0	1	26
8	17	LBD-	67.0801	Female	White							0	1	0	0	0	1		0	0	0	1	1	0	0	0	0	0	0	0	1	0	0	1	33	Mild	12	0	1	30
8	17	LBD-	68.6872	Female	White							0	1	1	0	0	1		0	0	0	1	1	0	0	0	0	0	0	0	0	0	0	0	35	Normosmia	14	0	1	27
8	17	LBD-	70.3984	Female	White							0	1	1	0	0	1		0	0	0	1	1	0	0	0	0	0	0	0	1	0	0	0	34	Mild	26	1	1	25
8	17	LBD-	70.3984	Female	White							0	0	1	0	0	1		0	0	0	1	1	0	0	0	0	0	0	0	1	1	0	1	36	Normal	22	1	1	27
9	18	LBD-	42.6995	Female	White	1	0	1	1	3	39.3238	0	1	0	0	1	0		1	1	1	0	1	0	0	0	0	0	0	0	0	0	0	0	15	Anosmia	22	0	0
9	18	LBD-	41.243	Female	White							0	1	0	0	0	0		0	1	0	0	0	0	0	0	0	0	0	0	0	0	0	0	38	Normosmia	11	0	0	26
9	18	LBD-	39.5373	Female	White							0	1	0	0	0	1		1	0	0	0	1	0	0	0	0	0	0	0	0	0	0	0	35	Normosmia	18	0	1	26
9	18	LBD-	44.3477	Female	White							0	1	1	0	0	0		1	1	0	0	1	0	0	0	0	0	0	0	0	0	1	0	37	Normosmia	12	0	0	27
9	18	LBD-	45.9767	Female	White							0	1	1	0	0	0		0	1	0	0	1	0	0	0	0	0	0	0	0	0	1	1	35	Normosmia	22	0	0	28
9	18	LBD-	47.0308	Female	White							0	1	1	0	0	1		0	1	0	0	1	0	0	0	0	0	0	0	0	0	1	1	39	Normosmia	28	0	0	29
10	19	LBD-	60.4901	Female	White	1	1	1	0	3	60.4901	0	1	0	0	0	1	0	1	0	0	1	1	0	0	0	0	0	0	0	1	0	0	0	19	Severe	38	0	1
10	19	LBD-	62.1793	Female	White							0	0	0	0	0	1	0	1	0	1	1	1	0	0	0	0	0	0	0	1	0	0		18	Anosmia	26	1	1	30
11	20	LBD-	58.6229	Female	White	1	1	1	0	3	58.4285	1	0	0	0	0	1		1	1	0	0	1	0	0	1	0	0	0	0	0	0	0	0	14	Anosmia	33	1	0
11	20	LBD-	60.178	Female	White							0	0	0	0	0	1		0	1	0	0	1	0	0	1	0	0	0	0	0	0	0	1	16	Anosmia	18	1	0
12	21	LBD-	51.1622	Female	White	1	1	1	1	4	51.5948	0	1	0	0	1	1		1	1	1	1	1	0	0	1	0	0	0	0	1	0	0	1	2	Anosmia	39	0	1
13	22	LBD-	55.6496	Female	White	1	1	1	1	4	55.6496	0	0	0	0	0	1		1	1	1	1	1	0	0	0	0	0	0	0	1	0	0	0	32	Mild	18
13	22	LBD-	55	Female	White							0	0	0	0	0	1		0	1	0	1	1	0	0	0	0	0	0	0	1	0	0	0	35	Normosmia	25	0	1	29
13	22	LBD-	57.3087	Female	White							0	0	0	0	0	1		0	0	0	1	0	0	0	0	0	0	0	0	1	0	0	0	27	Moderate	20	0	1	30
13	22	LBD-	58.8227	Female	White							0	0	0	0	0	0		1	0	0	1	1	0	0	0	0	0	0	0	0	0	0	0	30	Moderate	15	0	1	28
13	22	LBD-	60.1834	Female	White							0	1	0	0	0	0		1	0	0	1	1	0	0	0	0	0	0	0	0	0	0	0	28	moderate	10	0	1	30
Withdrawn		LBD-	64.6489	Male	White	1	1	1	0	3	64.6489	0	0	0	0	0	0	1	1	1	0	1	0	0	0	0	0	0	0	0	0	1	1	0	28	Moderate	19
14	23	LBD-	56.9117	Male	White	1	0	1	1	3	56.9117	0	0	0	0	0	1	0	1	0	0	1	1	0	0	0	0	0	0	0	0	0	0	1	34	Normosmia	9	0	0	24
15	24	LBD-	63.3155	Male	Hispanic	1	1	1	0	3	63.3155	0	0	0	0	0	1	1	0	0	0	0	0	0	0	0	0	0	0	0	0	0	0	0	35	Normosmia	2	0	0	26
15	24	LBD-	65.2238	Male	Hispanic							0	0	0	0	0	1	1	0	0	0	0	0	0	0	0	0	0	0	0	0	0		0	38	Normosmia		0	0	28
15	24	LBD-	66.8337	Male	Hispanic							0	0	0	0	0	1	1	0	0	0	0	0	0	0	0	0	0	0	0	0	1	0	0	37	Normosmia	2	0	0	29
15	24	LBD-	68.1752	Male	Hispanic							0	0	0	0	0	1	1	0	0	0	0	0	0	0	0	0	0	0	0	0	0	0	0	38	normosmia	1	0	0	29
15	24	LBD-	69.6701	Male	Hispanic							0	1	0	0	0	0	1	0	0	0	0	0	0	0	0	0	0	0	0	0	1	0	0	38	Normosmia	4	0	0	28
16	25	LBD-	62.2423	Female	White	1	1	0	1	3	62.2423	0	0	0	0	1	1		1	0	0	1	1	0	0	0	0	0	0	0	0	0	0	1	14	Anosmia	54	0	1	24
16	25	LBD-	62.4449	Female	White							0	0	0	0	1	1		1	0	0	1	1	0	0	0	0	0	0	0	1	0	0	0	17	Anosmia	40	0	1	25
16	25	LBD-	66.3765	Female	White							0	0	0	0	0	1		1	0	0	1	1	0	0	0	0	0	0	0	0	0	0	1	25	Severe	18	0	1
17	26	LBD-	66.8939	Male	White	1	1	1	0	3	66.8939	0	0	0	0	0	1	0	0	1	0	0	1	0	0	0	0	0	0	0	0	1	0	0	20	Severe	16	0	0	28
17	26	LBD-	68.731	Male	White							0	0	0	0	0	1	0	1	0	0	0	0	0	0	0	0	0	0	0	0	1	0	0	11	Anosmia	3	0	1	24
17	26	LBD-	70.2259	Male	White							0	0	0	0	0	1	0	0	0	0	0	1	0	0	0	0	0	0	0	0	1	0	0	16	Anosmia	8	0	1	24
17	26	LBD-	71.655	Male	White							0	0	0	0	0	1	0	1	0	0	0	0	0	0	0	0	0	0	0	0	1	0	1	13	Anosmia	4	0	1	28
17	26	LBD-	73.7276	Male	White							0	0	0	0	0	0	0	0	0	0	0	0	0	0	0	0	0	0	0	0	1	1	0	11	Anosmia	11	1	1
18	27	LBD-	62.5133	Female	White	1	1	0	1	3	62.5133	0	1	0	0	1	1		0	1	1	1	1	0	0	1	0	0	0	0	1	1	0	0	29	Moderate	53	0	1	26
18	27	LBD-	64.1342	Female	White							0	1	0	0	1	1		0	0	1	1	1	0	0	1	0	0	0	0	1	0	0	1	25	Severe	50	0	1	29
18	27	LBD-	65.5332	Female	White							0	1	0	0	1	1		0	0	0	1	0	0	0	1	0	0	0	0	1	1	1	1	22	Severe	53	0	1	27
18	27	LBD-	66.9897	Female	White							0	1	0	0	1	1		0	0	0	1	0	0	0	1	0	0	0	0	1	0	0	1	23	Severe	37	0	1	28
18	27	LBD-	68.4654	Female	White							1	1	0	0	1	1		0	0	0	1	0	0	0	0	0	0	0	0	1	0	0	0	22	Severe	43	0	1	28
18	27	LBD-	70.3244	Female	White							1	1	0	0	1	1		0	0	0	1	1	0	0	0	0	0	0	0	1	0	1	1	22	Severe	32	0	1	30
19	28	LBD-	53	Female	White	1	1	1	1	4	53.1773	0	0	0	0	0	1		1	0	0	0	1	0	0	0	0	0	0	0	0	0	0	0	29	Moderate	19			26
19	28	LBD-	53.1773	Female	White							0	0	0	0	1	1		1	0	0	0	1	0	0	0	0	0	0	0	0	0	0	0	32	Mild	11	0	0	28
19	28	LBD-	55.0664	Female	White							0	0	0	0	1	1		1	0	0	0	1	0	0	0	0	0	0	0	0	0	0	0	31	Mild	16	0	1	28
19	28	LBD-	56.6571	Female	White							0	0	0	0	1	1		0	0	0	0	1	0	0	0	0	0	0	0	0	0	1	0	30	Moderate	8	0	1	30
19	28	LBD-	58.0178	Female	White							0	0	0	0	0	1		0	0	0	0	1	0	0	0	0	0	0	0	0	0	0	1	28	Moderate	12	0	1	30
19	28	LBD-	59.781	Female	White							0	0	0	0	0	1		0	0	0	0	1	0	0	0	0	0	0	0	1	0	0	1	21	Severe	19	1	1	30
19	28	LBD-	61.065	Female	White							0	0	0	0	0	1		0	0	0	0	1	0	0	0	0	0	0	0	1	0	0	1	18	Anosmia	23	0	1	30
20	29	LBD-	56.2519	Female	White	1	0	1	1	3	55.9206	0	0	0	0	1	1		1	0	0	0	1	0	0	0	0	0	0	1	0	0	0	0	40	Normosmia	4	0	0	28
20	29	LBD-	57.9001	Female	White							0	0	0	1	1	1		1	0	0	0	1	0	0	0	0	0	0	1	0	0	0	0	37	Normosmia	10	0	0	30
20	29	LBD-	59.6057	Female	White							0	0	1	1	1	1		1	0	0	0	1	0	0	0	0	0	0	1	0	0	0	0	39	Normosmia	6	0	0	30
20	29	LBD-	60.8898	Female	White							1	1	1	1	1	1		1	0	0	0	1	0	0	0	0	0	0	1	0	0	0	0	37	Normosmia	26	0	0	28
21	30	LBD-	45.5551	Female	White	1	1	1	0	3	45.64	0	0	1	0	0	1		0	0	0	1	1	0	0	0	0	0	0	0	1	0	0	1	25	Severe	13		0	26
21	30	LBD-	45	Female	White							0	0	0	0	0	1		0	0	0	1	1	0	0	0	0	0	0	0	0	0	0	1	26	Severe	18	0	0	26
21	30	LBD-	45.6126	Female	White							0	0	0	0	0	1		1	0	0	1	1	0	0	0	0	0	0	0	0	0	0	1	24	Moderate	11	0	0	29
21	30	LBD-	49.4757	Female	White							0	0	0	0	1	1		0	0	0	1	1	0	0	0	0	0	0	0	0	0	0	1	30	Moderate	13	0	0	30
21	30	LBD-	50.5106	Female	White							0	0	0	0	1	1		0	0	0	1	1	0	0	0	0	0	0	0	0	1	0	1	26	Moderate	12			29
21	30	LBD-	51.9671	Female	White							0	1	0	0	1	1		0	0	0	1	1	0	0	0	0	0	0	0	1	0	0	1	34	Mild	9	0	0	30
22	31	LBD-	64.0821	Female	White	1	1	0	1	3	62.308	0	0	1	1	0	0		0	0	0	0	0	0	0	0	0	0	0	0	0	1	0	0	32	Mild	1	0	1	27
22	31	LBD-	62.308	Female	White							0	0	0	0	0	0		0	0	0	0	0	0	0	0	0	0	0	0	0	1	0	0	38	Normosmia	1	0	1	29
22	31	LBD-	62.6831	Female	White							0	0	0	0	0	0		0	0	0	0	0	0	0	0	0	0	0	0	0	1	0	0	32	Mild	6	1	1	26
22	31	LBD-	65.7112	Female	White							0	0	0	0	0	0		0	0	0	0	0	0	0	0	0	0	0	0	0	1	0	0	32	Mild	4	0	1	29
22	31	LBD-	67.1102	Female	White							0	0	0	0	0	0		0	0	0	0	0	0	0	0	0	0	0	0	0	1	0	0	34	Mild	3	0	1	29
22	31	LBD-	68.7611	Female	White							0	0	0	0	1	0		1	1	0	1	0	0	0	0	0	0	0	0	0	1	0	0	31	Mild	4	1	1	30
22	31	LBD-	68.7611	Female	White							0	0	0	0	1	0		0	1	0	1	0	0	0	0	0	0	0	0	0	1	0	0	36	Normosmia	5	1	1	29
23	32	LBD-	39.1704	Female	White	0	1	1	1	3	39.3703	0	0	0	0	1	1		1	0	0	1	0	0	0	0	0	0	0	0	1	0	0	0	18	Severe	14
23	32	LBD-	39.614	Female	White							0	0	0	0	1	1		1	0	0	1	0	0	0	0	0	0	0	0	1	0	0	0			16	1	1
23	32	LBD-	41.0541	Female	White							0	0	0	0	1	1		0	0	0	1	0	0	0	0	0	0	0	0	1	0	0	0	15	Anosmia	20	0	0	25
23	32	LBD-	42.5435	Female	White							0	0	0	0	1	1		0	0	0	1	0	0	0	0	0	0	0	0	1	0	0	0	14	Anosmia	9	0	1	26
23	32	LBD-	44.0575	Female	White							0	1	0	0	1	1		0	0	0	1	0	0	0	0	0	0	0	0	1	0	0	0	15	Anosmia	12	0	1	30
23	32	LBD-	45.5551	Female	White							0	0	0	0	1	1		0	0	0	1	0	0	0	0	0	0	0	0	1	0	0	0	12	Anosmia	11	0	0	29
23	32	LBD-	46.9678	Female	White							0	0	0	0	1	1		0	0	0	1	0	0	0	0	0	0	0	0	1	0	0	0	13	Anosmia	20	0	0	30
24	33	LBD-	67.6605	Female	White	1	1	1	0	3	67.6605	0	0	0	0	1	1		1	0	0	1	1	0	0	0	0	0	0	0	1	1	0	0	20	Severe	16	0	0	25
24	33	LBD-	69.8097	Female	White							0	0	0	0	0	1		0	0	0	1	1	0	0	0	1	0	0	0	0	1	0	0	18	Anosmia	14	1	1	24
24	33	LBD-	71.4415	Female	White							0	0	0	0	0	1		1	1	0	0	1	0	0	0	0	0	0	0	1	0	0	0	29	Moderate	4	1	1	24
25	34	LBD-	62.3628	Female	White	0	1	1	1	3	60.4983	0	0	0	0	0	1	0	1	1	0	0	0	0	0	0	0	0	0	0	1	0	0	0	12	Anosmia	5	1	1	30
25	34	LBD-	60.4983	Female	White							0	0	0	0	0	0	1	1	1	0	0	0	0	0	0	0	0	0	0	0	0	0	0	27	Moderate	1	1	0	28
25	34	LBD-	63.5866	Female	White							0	0	0	0	0	0	0	0	1	0	0	0	0	0	0	0	0	0	0	0	0	0	0	24	Severe	4	1	0	28
25	34	LBD-	65.1608	Female	White							0	0	0	0	1	0	0	0	1	0	0	0	0	0	0	0	0	0	0	0	0	0	0	28	Moderate	1	1	1	30
25	34	LBD-	66.7899	Female	White							0	0	0	0	1	0	0	0	1	0	0	0	0	0	0	0	0	0	0	0	0	0	0	28	Moderate	3	1	1	27
25	34	LBD-	68.2053	Female	White
1		PDRisk-	55.666	Male	White						42.141	0	1	1	0	0	1	1	1	0	1	1	1	0	0	0	0	0	0	0	1	0	0	0	24	Severe	28
2		PDRisk-	39.7645	Female	White						55.8056	0	0	0	1	1	1		1	0	0	1	1	0	0	1	0	0	0	0	1	1	1	1	29	Moderate	17
3		PDRisk-	47.4333	Female	White						39.8111	0	0	0	0	1	0		1	0	0	1	1	0	0	0	0	0	0	0	0	0	0	0	30	Moderate	11
4		PDRisk-	42.5161	Female	White						47.4716	0	0	0	0	0	0		0	0	0	1	0	0	0	0	0	0	0	0	1	0	0	0	38	Normal	11
5		PDRisk-	57.9055	Female	White						42.5435													0	0	0	0	0	0	0	0	0	0	0	35	Normal	14
6		PDRisk-	57.8453	Female	White						57.9439	0	0	1	1	1	1		1	1	1	1	0	0	0	0	0	0	0	0	0	0	0	0	34	Mild	16
7		PDRisk-	69.1718	Female	White						57.9165	0	0	0	0	0	0		0	1	0	1	0	0	0	0	0	0	0	0	1	0	0	0	34	Mild	4
8		PDRisk-	58.0041	Male	White						69.2731	0	1	1	0	0	1	1	0	1	1	1	1	0	0	0	0	0	0	0	1	0	1	0	30	Mild	44
9		PDRisk-	56.1287	Female	White						58.0643	0	0	0	0	0	0		0	1	0	1	1	0	0	0	0	0	0	0	0	0	0	0	38	Normal	14
10		PDRisk-	45.4839	Female	White						56.1561	0	0	0	0	1	0		0	0	0	1	0	0	0	0	0	0	0	0	0	0	0	0	35	Normal	11
11		PDRisk-	54.0589	Female	White						45.4894	0	0	0	0	1	1		0	0	0	0	1	0	0	0	0	0	0	0	0	0	0	0	32	Mild	26
12		PDRisk-	69.9411	Male	White						54.3409	0	0	0	0	0	0	0	0	0	0	1	1	0	0	0	0	0	0	0	1	1	0	0	36	Normosmia	2
13		PDRisk-	58.8364	Male	White						69.9466	0	0	0	1	1	1	1	0	0	0	1	0	0	0	0	0	0	0	0	0	0	0	0	19	Severe	18
14		PDRisk-	32.4572	Female	White						58.9103	0	0	0	0	1	1		0	0	0	1	0	0	0	0	0	0	0	0	1	0	0	0	35	Normosmia	12
15		PDRisk-	64.386	Male	White						32.46	0	0	0	0	0	1	0	0	0	0	0	0	0	0	0	0	0	0	0	0	0	0	0	30	Mild	5
16		PDRisk-	55.7947	Female	White						64.3888	0	0	0	0	1	1		0	0	0	0	1	0	0	0	0	0	0	0	0	0	0	0	20	Severe	5
17		PDRisk-	65.3087	Female	White						55.8056	0	0	0	0	1	1		0	0	0	1	1	0	0	0	0	0	0	0	1	0	0	0	17	Anosmia	0
18		PDRisk-	24.449	Female	White						65.3279	0	0	0	0	1	1		1	1	0	0	0	0	0	0	0	0	0	0	0	0	0	0	26	Moderate	6
19		PDRisk-	47.1677	Male	White						24.4791	0	0	0	0	0	1		0	0	0	0	0	0	0	0	0	0	0	0	0	0	0	0	36	Normosmia	11
20		PDRisk-	56.5832	Female	White						47.2717	0	0	0	0	0	1		0	0	0	0	0	0	0	0	0	0	0	0	0	0	0	0	36	Normosmia	4
21		PDRisk-	57.6756	Female	White						56.7173	0	0	0	0	1	0		1	0	0	1	0	0	0	0	0	0	0	0	1	0	0	0	13	Anosmia	16
22		PDRisk-	56.3313	Female	White						57.8125	0	0	0	0	0	1		1	0	0	0	0	0	0	1	0	0	0	0	0	0	0	1	32	Mild	6
23		PDRisk-	56.8186	Female	White						56.397	0	1	0	1	1	1		1	0	0	1	0	0	0	0	0	0	0	0	0	0	0	0	34	Mild	49
24		PDRisk-	36.9309	Female	White						56.8652	0	0	0	1	1	1		0	1	0	1	1	0	0	0	0	0	0	0	1	0	0	0	34	Mild	4
25		PDRisk-	57.796	Female	White						37.1499	0	1	0	0	0	0		0	0	0	0	1	0	0	0	0	0	0	0	1	0	0	0	23	Severe	12
26		PDRisk-	52.4326	Male	White						57.7988	0	0	0	0	0	1	1	1	1	0	0	1	0	0	0	0	0	0	0	0	1	1	0	15	Anosmia	11
27		PDRisk-	52.3532	Male	White						52.4408	0	0	0	0	0	1	0	0	0	0	0	1	0	0	0	0	0	0	0	0	0	0	0		(Incomplete)	2
28		PDRisk-	68.293	Female	White						52.4983	0	0	0	0	0	1		0	0	0	1	1	0	0	1	0	0	0	0	1	0	0	0	38	Normal	9
29		PDRisk-	54.538	Female	White						68.3888	0	0	0	0	1	0		0	0	0	0	0	0	0	0	0	0	0	0	1	0	0	0	25	Severe	3
30		PDRisk-	53.5441	Female	White						55.1622	0	0	0	0	1	1		0	0	0	1	1	0	0	0	0	0	0	0	1	0	0	0	36	Normosmia	11			30
31		PDRisk-	64.5777	Female	White						53.6263	0	0	0	0	1	1		0	0	0	0	0	0	0	0	0	0	0	0	0	0	0	0	36	Normosmia	1
32		PDRisk-	68.2847	Female	White						64.7064	0	1	0	0	1	1		1	1	0	1	1	0	0	1	0	0	0	0	0	0	0	0			17
33		PDRisk-	51.5838	Female	White						68.5229	0	0	0	0	0	1		0	1	0	1	0	0	0	0	0	0	0	0	0	1	0	0	31	Mild	2			28
34		PDRisk-	62.0178	Female	White						51.6413	0	0	1	0	1	1		1	1	0	0	0	0	0	0	0	0	0	0	0	0	0	1	28	Mild	18			23
35		PDRisk-	45.974	Female	White						62.4011	0	0	0	0	0	1		0	0	0	0	0	0	0	0	0	0	0	0	0	0	0	0	33	Mild	15			19
36		PDRisk-	54.538	Female	White						46.2806	0	0	0	0	1	1		1	1	0	1	1	0	0	0	0	0	0	0	0	1	0	0	37	Normosmia	9			26
37		PDRisk-	47.2608	Female	White						54.8419	0	1	0	0	1	0		1	0	0	0	1	0	0	0	0	0	0	0	0	0	0	0	NA	NA
38		PDRisk-	56.2875	Male	White						47.5702	0	0	0	0	1	1	0	0	0	1	1	0	0	0	0	0	0	0	0	0	0	0	0	37	Normosmia	37			28
39		PDRisk-	56.4682	Female	White						56.4682	0	0	0	0	1	1		0	0	0	1	0	0	0	0	0	0	0	0	0	0	0	0	27	Moderate	3
40		PDRisk-	52.2546	Female	White						52.2574	0	0	0	0	1	0		1	1	0	1	0	0	0	0	0	0	0	0	0	0	0	0	30	Mild	12
41		PDRisk-	57.7687	Female	White						57.7687	0	0	0	0	1	0		0	1	0	0	0	0	0	0	0	0	0	0	1	0	0	0	37	Normosmia	2
42		PDRisk-	56.3368	Female	White						56.3368	0	0	0	0	0	0		1	0	0	1	0	0	0	0	0	0	0	0	1	0	0	0	18	Anosmia	12
43		PDRisk-	61.9055	Female	White						61.9055	0	0	0	0	1	1	0	0	0	0	0	0	0	0	0	0	0	0	0	0	0	0	0	9	Anosmia	19
44		PDRisk-	52.7803	Female	White						52.7803	0	0	0	0	0	1		0	0	0	0	0	0	0	0	0	0	0	0	0	0	0	0	33	Mild
45		PDRisk-	52.5147	Female	White						52.5147	0	0	0	0	1	1		0	0	0	0	1	0	0	0	0	0	0	0	1	0	0	0	31	Mild
46		PDRisk-	55.8439	Female	White						55.8439	0	0	0	0	1	1		0	0	0	0	0	0	0	0	0	0	0	0	1	0	0	1	28	Mild
47		PDRisk-	59.0335	Female	White						59.0335	0	0	0	0	1	0		1	0	0	0	0	0	0	0	0	0	0	0	0	0	0	0	32	Mild
1		HV	60.9938	Male	White
2		HV	68.7803	Male	White
3		HV	58	Female	White
4		PDRisk HV	64.8487	Male	White
5		PDRisk HV	52.3806	Female	White
6		PDRisk HV	60.7639	Male	Black
7		PDRisk HV	55.4168	Male	White
8		HV	40.397	Male	White

## Sheet: Neurochemical
Subject	PDRisk+ N	Group	Age	Sex	Race/Ethnicity	Time from Accrual	BL DHPG Ortho	BL NE Ortho	BL DOPA Ortho	BL EPI Ortho	BL DA Ortho	BL DOPAC Ortho	DOPA:DOPAC	DOPAC:DHPG	DOPA:DHPG	DA:DOPAC	DHPG:NE	EPI:NE	DHPG Ortho	NE Ortho	DOPA Ortho	EPI Ortho	DA Ortho	DOPAC Ortho	DHPG:NE Ortho	Fx ∆DHPG Ortho	∆NE Ortho	Fx ∆NE Ortho	Fx∆DOPA Ortho	Fx∆EPI Ortho	∆DA Ortho	LP Time from Accrual	CSF DHPG	CSF NE	CSF DOPA	CSF DA	CSF DOPAC
#						years	nmol/L	nmol/L	nmol/L	nmol/L	nmol/L	nmol/L							nmol/L	nmol/L	nmol/L	nmol/L	nmol/L	nmol/L			nmo/L				pg/ml	years	nmol/L	nmol/L	nmol/L	nmol/L	nmol/L
1	1	LBD+	60.0274	Male	White	1.69041	2.87902	0.987722	5.85592	0.0986175	0.0384248	2.66478	2.19752	0.925585	2.03399	0.0144195	2.91481	0.0998434	3.09776	4.197	5.78682	0.233262	0.0512745	2.80736	0.742458	0.0759776	3.20928	3.24917	-0.0117994	1.36532	1.966	0.117728	5.84406	0.687089	2.4995	0.0373987	0.692256
1	1	LBD+	61.5441	Male	White	1.69041	2.96235	0.662692	6.73011	0.0617814	0.135908	10.616	0.63396	3.58364	2.27188	0.0128022	4.47017	0.0932279	3.43058	4.56992	6.22278	0.0716393	0.147386	10.655	0.755128	0.15806	3.90723	5.896	-0.0753814	0.159561	1.756
1	1	LBD+	62.1191	Male	White	2.20548	2.74869	0.61242	5.78923	0.0533115	0.043451	11.5318	0.502024	4.19538	2.10618	0.00376793	4.48824	0.0870505	2.78154	2.71064	5.25822	0.0500383	0.0455621	11.4158	1.03223	0.0119501	2.09822	3.42611	-0.0917237	-0.0613981	0.323
2	2	LBD+	68.2081	Male	White	0	4.40527	0.804337	9.93844	0.10677	0.264464	9.77479	1.01674	2.21888	2.25603	0.0270557	5.47689	0.132743	4.69704	2.55624	10.4952	0.109279	0.188431	9.47511	1.84835	0.0662308	1.75191	2.17807	0.0560205	0.0234915	-11.633	0.854209	14.0353	0.822485	4.85787	0.0980392	0.970238
2	2	LBD+	70.5407	Male	White	2.33425	4.42353	0.739645	8.32487	0.0710383	0.0522876	7.64881	1.08839	1.72912	1.88195	0.00683604	5.98061	0.0960437	4.85294	1.68047	8.32995	0.114754	0.0522876	7.66071	2.90493	0.0970745	0.940828	1.272	0.000609756	0.615385	0
2	2	LBD+	71.9781	Male	White	3.7726	3.32941	0.656805	8.96954	0.0546448	0.0784314	6.59524	1.36	1.9809	2.69403	0.0118921	5.0691	0.083198	3.36471	1.15385	7.69543	0.114754	0.0980392	6.54762	2.93333	0.0106007	0.497041	0.756757	-0.142049	1.1	3
2	2	LBD+	73.5113	Male	White	5.30685	4.15868	0.816929	7.86583	0.0918361	0.0247974	6.1243	1.28436	1.47266	1.89143	0.00404901	5.09062	0.112416	4.39188	1.28634	7.24366	0.102372	0.0358824	5.78417	3.43444	0.0560769	0.469414	0.574608	-0.0790975	0.114721	1.696
2	2	LBD+	75.1211	Male	White	6.91781	3.60707	0.697355	9.48763	0.0552951	0.0339608	9.12868	1.03932	2.53078	2.63029	0.00372023	5.1725	0.0792926	4.00296	1.36009	9.52021	0.0734645	0.0500915	9.1004	2.96057	0.109755	0.66274	0.950362	0.00343434	0.32859	2.468
2	2	LBD+	76.501	Male	White	8.29863	4.48179	1.08591	8.88671	0.108978	0.0588235	6.39881	1.38881	1.42774	1.98285	0.00919289	4.12721	0.100356	4.82941	1.5503	8.54315	0.169399	0.0653595	6.22024	3.13359	0.0775636	0.464385	0.427645	-0.0386604	0.55443	1
3	3	LBD+	60.8679	Male	White
3	3	LBD+	61.3498	Male	White																											0.487337	14.2529	1.08071	3.4466	0.0320915	0.496804
4	4	LBD+	53.3689	Male	White	0.449315	7.05346	1.69896	8.85375	0.0468852	0.0242026	8.69051	1.01878	1.23209	1.25523	0.00278495	4.15163	0.0275964	7.77612	3.25678	8.73722	0.048306	0.0475882	8.31388	2.4018	0.102454	1.55782	0.916921	-0.0131609	0.030303	3.578	0.451745	6.56371	0.324077	2.08356	0.0348693	0.907929
4	4	LBD+	54.8638	Male	White	1.94795	2.61111	0.378201	4.49374	0.0568251	0.0271634	3.89105	1.15489	1.49019	1.72101	0.006981	6.90401	0.150251	2.76188	0.88416	4.56354	0.090765	0.0253529	3.78743	3.14221	0.057742	0.505959	1.3378	0.0155332	0.597269	-0.277
5	5	LBD+	59.0171	Female	White	0.323288	4.42786	1.11964	6.10679	0.0603497	0.045268	4.76354	1.28199	1.07581	1.37917	0.00950302	3.9547	0.0539008	4.82085	2.20936	6.51406	0.0767541	0.0498758	4.95375	2.19493	0.0887534	1.08971	0.973264	0.0666912	0.271822	0.705	0.328542	10.9711	1.34492	2.37345	0.0531307	1.62521
5	5	LBD+	60.5311	Female	White	1.83836	6.61765	2.33136	6.54315	0.0819672	0.0522876	5.98214	1.09378	0.903968	0.988742	0.00874061	2.83853	0.0351585	7.47059	3.95858	7.06091	0.120219	0.0653595	6.14881	1.89836	0.128889	1.62722	0.69797	0.0791311	0.466667	2
6	6	LBD+	49.4264	Male	White	0	6.13136	1.82021	7.99173	0.197798	0.577092	6.23986	1.28075	1.0177	1.30342	0.0924846	3.36849	0.108667	6.47761	3.65824	8.03078	0.347842	0.559353	6.0064	1.78117	0.0564705	1.83802	1.00978	0.00488576	0.758571	-2.714
6	6	LBD+	49.8125	Male	White																											0.386037	5.49412	0.349112	1.83756	0.0522876	0.458333
6	6	LBD+	52.2081	Male	White	2.78356	3.01176	0.43787	5.41624	0.0601093	0.0196078	3.30357	1.63951	1.09689	1.79836	0.00593535	6.87822	0.137277	3.13529	1.05917	5.5736	0.131148	0.0261438	3.34524	2.97765	0.0410156	0.621302	1.41892	0.0290534	1.18182	1
7	7	LBD+	56.5941	Female	White	-0.0739726	2.6	0.656805	5.79695	0	0.124183	16.2679	0.356344	6.25687	2.2296	0.00763364	3.95856	0	2.34706	0.573964	5.41624	0	0.124183	15.8274	4.1134	-0.0972851	-0.0828402	-0.126126	-0.0656743		0	0.00273785	5.14706	0.100592	2.15228	0.392157	1.69048
7	7	LBD+	57.9932	Female	White
7	7	LBD+	60.9829	Female	White	4.39452	2.41986	0.566219	5.64258	0		5.56821	1.01336	2.30105	2.33178		4.27372	0	1.85322	0.405598	3.74664	0	Bizarre	4.08142	4.59614	-0.234163	-0.160621	-0.283673	-0.336006
7	7	LBD+	62.768	Female	White	6.10137	18.2026	1.62475	4.07635	0		7.95455	0.512455	0.437	0.223943		11.2034	0	19.3258	1.7357	4.52572	0		7.95349	11.2002	0.0617047	0.110953	0.0682893	0.110238
7	7	LBD+	64.7009	Female	White	8.03836	6.86637	1.54098	6.45717	0	0	13.054	0.494649	1.90116	0.940405	0	4.45586	0	6.92531	1.59044	6.77246	0	0	13.9318	4.38009	0.00858404	0.0494675	0.0321014	0.0488278		0
8	8	LBD+	69.5524	Male	White	-8.74247	2.30096	0.912805	5.49682		0.0438235	9.56177	0.574874	4.15555	2.38892	0.0045832	2.52076	0	1.92508	1.13221	4.91712		0.0326797	9.48214	1.71035	-0.163361	0.219402	0.240361	-0.10546		-1.705	-8.73648	11.9026	1.33879	2.62752	0.0457516	1.20833
8	8	LBD+	71.5537	Male	White
8	8	LBD+	73.4264	Male	White
8	8	LBD+	75.822	Male	White
8	8	LBD+	76.9938	Male	White
8	8	LBD+	78.2943	Male	White
8	8	LBD+	79.0637	Male	White
9	9	LBD+	69.2238	Female	White	0	5.84706	1.25444	9.29949	0.0382514	0.0784314	12.6488	0.735207	2.16328	1.59046	0.00620069	4.6611	0.0304928	6.02941	2.24852	8.63959	0.0437158	0.143791	11.8512	2.69737	0.0311871	0.994083	0.792453	-0.0709607	0.142857	10
9	9	LBD+	69.8727	Female	White	1.8411	3.85046	1.28063	4.93404	0.0438962		7.7132	0.639687	2.00319	1.28141		3.0067	0.0342771	3.55805	2.35196	5.0383	0.0428634		7.18951	1.52175	-0.0759405	1.07134	0.836572	0.0211326	-0.0235279
9	9	LBD+	72.5202	Female	White	3.29863	3.56802	1.3458	6.27801	0.120809	0.0247516	7.25889	0.864872	2.03443	1.75952	0.00340984	2.65123	0.0897673	3.25228	1.60949	5.78197	0.110191	0.0241634	6.75988	2.03265	-0.0884904	0.263686	0.195933	-0.0790124	-0.0878867	-0.09
9	9	LBD+	74.0561	Female	White	4.83288	3.72353	1.23669	6.36041	0.0327869	0.0522876	10.119	0.628558	2.7176	1.70817	0.00516724	3.01089	0.0265119	3.89412	1.97633	6.69543	0.0601093	0.0718954	10.3036	1.98204	0.0458136	0.739645	0.598086	0.0526736	0.833333
9	9	LBD+	76.4134	Female	White	7.19178	2.3594	2.90351	5.32291	0.0320328	0.0411111	5.31314	1.00184	2.2519	2.25604	0.00773763	0.812601	0.0110324	2.45428	3.91483	5.73754	0.0393934	0.052268	5.58018	0.630629	0.0402146	1.01131	0.348307	0.0778953	0.229785	1.707
9	9	LBD+	77.7331	Female	White	8.51507	2.15422	4.95076	5.36963	0.0695792	0.184052	3.19623	1.67999	1.48371	2.49261	0.0575842	0.435129	0.0140543	2.26615	7.31151	5.72853	0.138044	0.292314	3.4589	0.311777	0.051961	2.36076	0.476848	0.0668386	0.983979	16.564
1	10	LBD-	50.5325	Female	White	0.265753	2.11279	1.41076	7.03896	0	0.235216	5.25872	1.33853	2.489	3.3316	0.0447287	1.49763	0	2.28514	1.92717	7.61386	0	0.20532	5.4478	1.19276	0.0815733	0.516414	0.366055	0.0816745		-4.574	0.265572	2.93755	0.548456	2.6546	0.0842484	1.06329
1	10	LBD-	52.0246	Female	White	1.91507	5.19476	0.689053	8.14711	0.0210164	0.0983791	5.86488	1.38914	1.129	1.56833	0.0167743	7.53898	0.0305004	6.11661	2.03848	9.09448	0.0183825	0.104575	5.98964	3.01833	0.177458	1.34943	1.95838	0.116283	-0.125325	0.948
1	10	LBD-	53.6975	Female	White	3.58904	4.27647	0.893491	7.28426	0.0273224	0.0261438	4.01786	1.81297	0.939526	1.70334	0.0065069	4.78625	0.0305794	4.64118	1.86982	7.3401	0.0655738	0.0261438	4.05357	2.49684	0.085282	0.976331	1.09272	0.00766551	1.4	0
2	11	LBD-	51.0965	Female	White	0.273973	4.12225	1.53175	10.6013	0.104601	0.128915	13.1618	0.805459	3.19288	2.57173	0.0097946	2.69121	0.0682888	4.74209	1.91923	9.88357	0.0871475	0.125229	12.4184	2.48545	0.150365	0.387485	0.25297	-0.0677044	-0.166858	-0.564	0.262834	6.79718	0.587006	2.04511	0.16749	1.72619
2	11	LBD-	52.5065	Female	White	1.68493	6.02118	1.00158	7.66024	0.179525	0.0688627	7.5598	1.01329	1.25553	1.27222	0.00910907	6.01168	0.179241	6.28552	1.68783	7.41637	0.269743	0.0729739	7.09698	3.74605	0.0439029	0.686254	0.685172	-0.0318356	0.502542	0.629
3	12	LBD-	55.1704	Male	White	0.145205	4.14118	1.08284	7.43655	0.0327869		5.76786	1.28931	1.39281	1.79576		3.82437	0.0302786	4.33529	2.47337	7.4467	0.153005	0	5.93452	1.76316	0.046875	1.39053	1.28415	0.00136519	3.66667		0.142368	12.6471	1	5.47716	0.0588235	1.22619
3	12	LBD-	56.7091	Male	White	1.68493	5.10868	1.16322	8.07576	0.113754	0.070549	7.19304	1.12272	1.408	1.58079	0.00980795	4.39184	0.0977925	5.06141	1.9205	7.63753	0.0984809	0.0845229	7.15367	2.65106	-0.00925185	0.757284	0.651024	-0.0542653	-0.134265	2.138
3	12	LBD-	58.7159	Male	White	3.69315	6.03529	1.71006	11.0102	0.0601093	0.117647	9.32738	1.18041	1.54547	1.82429	0.0126131	3.52929	0.0351504	6.22353	2.62722	11.3756	0.0765027	0.117647	8.96429	2.38288	0.0311891	0.91716	0.536332	0.033195	0.272727	0
3	12	LBD-	60.1725	Male	White	5.15068	5.37969	1.43837	8.43686	0.0115137	0.137255	6.96429	1.21145	1.29455	1.56828	0.0197084	3.74014	0.00800468	5.72153	3.05591	9.11422	0.00825683	0.176471	7.54762	1.88336	0.0635429	1.61754	1.12457	0.0802865	-0.282867	6
3	12	LBD-	61.7057	Male	White	6.68493	6.03332	1.52298	9.78824	0.0421585	0.0540458	5.54585	1.76497	0.919203	1.62236	0.00974526	3.96153	0.0276816	6.29622	2.8853	7.97902	0.075694	0.0702026	5.4252	2.19509	0.0435737	1.36232	0.894511	-0.184836	0.795463	2.472
3	12	LBD-	63.4497	Male	White	8.43014	5.32126	1.45738	11.6156	0.0817978	0.143791	10.1012	1.14992	1.89827		0.014235	3.65124	0.0561264	5.76471	2.51479	12.7766	0.0928962	0.163399	10.6667	2.30588	0.083335	1.05741	0.725552	0.09996	0.13568	3
4	13	LBD-	47.1294	Female	White	0.00273973	4.40746	1.26383	7.63257	0.18459	0.0608431	7.4076	1.03037	1.6807	1.73174	0.00821362	3.48737	0.146056	4.53098	1.82965	7.52245	0.161093	0.0855817	7.25651	2.49107	0.028026	0.565817	0.447698	-0.0144272	-0.127294	3.785	0.00273785	9.70882	0.615142	3.60029	0.0704052	0.94619
4	13	LBD-	48.6626	Female	White	1.53699	6.30588	1.16568	7.03046	0.0546448	0.0522876	7.97619	0.88143	1.26488	1.1149	0.00655546	5.40961	0.046878	6.21765	1.95858	6.32487	0.0819672	0.0588235	7.2381	3.19335	-0.0139925	0.792899	0.680203	-0.100361	0.5	1
4	13	LBD-	50.2341	Female	White	3.10959	6.42201	1.00712	10.2396	0.117842	0.0556667	7.97367	1.28417	1.24162	1.59445	0.00698131	6.37658	0.117008	6.47822	1.44346	11.4997	0.144377	0.0165556	7.87227	4.51455	0.00875207	0.436331	0.433245	0.123066	0.22518	-5.984
4	13	LBD-	52.1314	Female	White	5.00822	5.53529	1.13609	8.63959	0.169399	0.0588235	9.54762	0.904895	1.72486	1.56082	0.00616107	4.87221	0.149106	5.54706	2.22485	8.22335	0.136612	0.0849673	9.64881	2.50798	0.0021254	1.08876	0.958333	-0.0481786	-0.193548	4
4	13	LBD-	53.3196	Female	White	6.19726	4.31524	1.10902	7.26728	0.141989	0.0503791	13.8364	0.525228	3.20641	1.6841	0.00364105	3.89104	0.128031	4.83339	1.98331	6.81251	0.196754	0.0713725	13.3496	2.45146	0.120077	0.87429	0.788346	-0.062578	0.385699	3.212
4	13	LBD-	54.6804	Female	White	7.5589	4.36209	0.799544	6.04934	0.018235	0.0345948	9.12595	0.662872	2.0921	1.3868	0.00379081	5.45572	0.0228067	4.34045	1.2552	5.44946	0.082623	0.0293595	8.66253	3.47843	-0.00496254	0.455657	0.569896	-0.0991643	3.53102	-0.801
5	14	LBD-	54.6612	Female	White	0.547945	3.60072	0.859355	6.78443	0.00594536		4.31742	1.57141	1.19904	1.88419	0	4.19003	0.00691839	3.74832	1.61164	6.7001	0.00259563		4.28738	2.33955	0.0409918	0.752284	0.875405	-0.0124307	-0.563419		0.54757	8.67858	0.647408	3.41462	0.0446863	1.13712
6	15	LBD-	58.8063	Female	White	0.306849	6.15685	1.69124	10.3589	0.184623	0.0190458	8.63256	1.19999	1.40211	1.68251	0.00220627	3.64044	0.109164	7.42035	2.94772	11.5892	0.136475	0.0308235	9.1241	2.53221	0.205219	1.25649	0.742939	0.118761	-0.260788	1.802	0.306639	9.24636	0.925562	2.80879	0.0482614	2.29069
6	15	LBD-	60.3641	Female	White	1.86027	7.40724	2.28459	10.7141	0.0858852	0.134497	9.64441	1.11091	1.30202	1.44644	0.0139456	3.24227	0.0375934	8.16229	3.59138	11.0388	0.0947978	0.188902	9.93911	2.28619	0.101934	1.30679	0.572004	0.0303054	0.103773	8.324
6	15	LBD-	61.8919	Female	White	3.39452	5.02941	1.52663	11.4162	0.0327869	0.0718954	14.4286	0.791225	2.86884	2.2699	0.00498285	3.29446	0.0214767	5.40588	2.33136	10.5736	0.0765027	0.0849673	14.2381	2.33249	0.0748538	0.804734	0.527132	-0.0738106	1.33333	2
6	15	LBD-	63.3457	Female	White	4.84932	8.52941	2.73964	9.03046	0.0218579	0.130719	15.8036	0.571419	1.85283	1.05874	0.00827148	3.11333	0.00797838	9.1	4.49704	9.65482	0.0218579	0.150327	15.0179	2.03553	0.0668966	1.7574	0.641469	0.06914	0	3
6	15	LBD-	64.9829	Female	White	6.46301	4.94259	1.53272	9.68275	0.154503	0.0870523	7.04724	1.37398	1.42582	1.95904	0.0123527	3.22473	0.100803	5.008	2.40285	9.16131	0.160459	0.131837	7.14576	2.09652	0.0132331	0.870136	0.567709	-0.0538521	0.0385513	6.852
6	15	LBD-	66.3244	Female	White	7.80548	5.17534	2.08654	8.28834	0.0225792	0.0612549	7.69639	1.07691	1.48713	1.60151	0.00795892	2.48035	0.0108214	5.00136	2.87474	7.69956	0.0329727	0.0927712	7.23224	1.75006	-0.0336164	0.788201	0.377755	-0.0710362	0.46031	4.822
7	16	LBD-	50.0315	Male	White	0.0767123	5.97458	1.71466	10.8894	0.0241038	0.059085	8.45382	1.2881	1.41496	1.82262	0.00698915	3.4844	0.0140575	6.35163	3.63959	10.4836	0.0409071	0.110458	8.18535	1.75548	0.0631096	1.92492	1.12262	-0.0372636	0.697121	7.86	0.0821355	12.1647	1.01183	3.82741	0.0784314	1.82143
8	17	LBD-	64.052	Female	White	0.421918	7.65882	3.86391	14.8223	0.010929	0.862745	11.2738	1.31476	1.472	1.93533	0.0765265	1.98215	0.00282848	7.68235	5.18935	13.5736	0.0382514	0.183007	10.3571	1.48917	0.0030722	1.32544	0.343032	-0.0842466	2.5	-104	0.418891	11.4176	0.857988	6.23858	0.111111	2.15476
8	17	LBD-	65.6619	Female	White	2.03288	6.11765	1.92899	17.7563	0.0327869		9.4881	1.87143	1.55094	2.90248		3.17142	0.0169969	6.39412	2.86391	18.1827	0.0382514		9.46429	2.24587	0.0451923	0.934911	0.484663	0.0240137	0.166667
8	17	LBD-	67.0801	Female	White	3.45205	7.05051	3.42524	12.9288	0.00661749	0.139817	10.3881	1.24457	1.47339	1.83374	0.0134593	2.0584	0.00193198	7.43956	6.37799	12.3767	0.0726776	0.229176	9.72614	1.17334	0.05518	2.95275	0.862054	-0.0427016	9.98266	13.672
8	17	LBD-	68.6872	Female	White	5.06027	6.02941	1.9645	12.802	0.00546448	0.0915033	7.57738	1.68951	1.25674	2.12326	0.0120758	3.06919	0.00278162	6.17647	3.33136	12.7056	0	0.137255	7.53571	1.86501	0.0243902	1.36686	0.695783	-0.0075337	-1	7
8	17	LBD-	70.3984	Female	White	6.76986	4.3229	3.55812	9.52639	0.076	0.248366	8.50595	1.11997	1.96765	2.2037	0.0291991	1.21494	0.0213596	4.18246	6.06524	8.96791	0.0752896	0.339869	7.72024	0.693659	-0.0324877	2.50712	0.704619	-0.0586237	-0.00934714	14
8	17	LBD-	70.3984	Female	White	8.01644	6.62712	4.02491	13.2104	0.0319344	0.163399	13.9048	0.950065	2.09816	1.99339	0.0117513	1.64653	0.00793421	6.69014	4.96422	12.024	0.0860765	0.15168	13.7839	1.35565	0.00950995	0.93932	0.233377	-0.0898083	1.69541	-1.793
9	18	LBD-	42.6995	Female	White	0.213699	6.66922	1.52588	9.37976	0.122208		8.59357	1.09149	1.28854	1.40642	0	4.37075	0.0800902	6.99344	2.13428	9.05406	0.355322	0	8.30862	3.29611	0.0486131	0.608402	0.398723	-0.0347243	1.90753		0.213552	15.0636	0.985704	4.21267	0.261438	1.97619
9	18	LBD-	41.243	Female	White	1.92055	7.07647	2.05325	9.09645	0.142077	0.0784314	8.14286	1.11711	1.15069	1.28545	0.00963192	3.44647	0.0691958	7.22941	2.59763	8.67513	0.229508	0.0588235	8.20833	2.79954	0.0216126	0.544379	0.26513	-0.046317	0.615385	-3
9	18	LBD-	39.5373	Female	White	3.37808	5.66728	1.35527	7.29427	0	0.0653595	13.1548	0.554496	2.32118	1.28709	0.0049685	4.18167	0	6.01765	2.07692	6.91371	0.0327869	0.0653595	13.256	2.91453	0.0618235	0.721657	0.532483	-0.0521729		0
9	18	LBD-	44.3477	Female	White	5.0274	6.15114	2.01432	7.82073	0.0867377	0.0980392	6.29762	1.24185	1.02381	1.27143	0.0155677	3.05371	0.0430605	6.83355	2.92266	7.84178	0.0907486	0.0326797	6.69643	2.35196	0.11094	0.908337	0.45094	0.00269231	0.046242	-10
9	18	LBD-	45.9767	Female	White	6.65753	7.43533	2.20562	10.1175	0.0543552	0.0784314	12.125	0.834436	1.63073	1.36074	0.00646857	3.37108	0.0246439	7.66238	3.15695	9.70571	0.0897322	0.0915033	11.7202	2.44151	0.0305362	0.951325	0.431319	-0.0407038	0.65085	2
9	18	LBD-	47.0308	Female	White	7.71233	7.92362	2.86687	11.118	0.0416831	0.0980392	17.8036	0.624481	2.2469	1.40315	0.00550672	2.76386	0.0145396	7.87647	3.93491	9.88832	0.169399	0.0980392	16.6905	2.01353	-0.00595019	1.06804	0.372546	-0.110601	3.06397	0
10	19	LBD-	60.4901	Female	White	0	5.20218	1.41132	6.78109	0.0683333	0.250203	7.09893	0.955227	1.36461	1.30351	0.0352451	3.68604	0.048418	5.44932	2.77247	6.68478	0.0954973	0.258242	6.47253	1.97714	0.0475061	1.36115	0.964451	-0.0142034	0.397521	1.23	0.11499	7.0585	0.596456	2.07891	0.222222	0.833333
10	19	LBD-	62.1793	Female	White	1.69041	3.89412	2.20118	5.62944	0	0.036915	5.3794	1.04648	1.38142	1.44563	0.00686229	1.7691	0	4.10332	4.38918	5.20873	0	0.0703791	4.87457	0.940402	0.0537221	2.188	0.994011	-0.0747349		5.12
11	20	LBD-	58.6229	Female	White	0.194521	8.38617	3.45214	9.25312	0.0208907	0.216007	9.6859	0.955318	1.15498	1.10338	0.0223011	2.42927	0.00605153	8.69979	4.49872	9.3563	0.0200164	0.241209	9.50411	1.94528	0.037397	1.04658	0.303169	0.0111511	-0.0418519	3.856	0.194387	13.8796	1.34887	3.96431	0.263863	2.09278
11	20	LBD-	60.178	Female	White	1.74795	5.55001	2.69024	8.93087	0.0191858	0.158157	8.04334	1.11034	1.44925	1.60916	0.0196631	2.06301	0.00713162	5.60259	4.05209	8.6337	0.0133934	0.236059	8.22897	1.39082	0.00947535	1.36185	0.506219	-0.0332748	-0.301908	11.919
12	21	LBD-	51.1622	Female	White
13	22	LBD-	55.6496	Female	White	0	5.92326	2.92254	6.3699	0.0832568	0.0571176	9.03485	0.705036	1.52532	1.0754	0.00632192	2.02675	0.0284878	7.30861	7.38084	6.2386	0.125503	0.217425	8.55749	0.996073	0.233884	4.4583	1.52548	-0.0206125	0.507417	24.527
13	22	LBD-	55	Female	White	0.265753	5.55755	1.7735	5.75553	0.0590383	0.0685359	10.7158	0.537106	1.92816	1.03562	0.00639578	3.13367	0.0332892	6.58655	2.8147	6.00271	0.536372	0.163327	10.5708	2.3539	0.185154	1.04121	0.587093	0.0429461	8.08515	14.503	0.262834	8.22031	1.34833	2.94941	0.0956013	2.71975
13	22	LBD-	57.3087	Female	White	1.66027	7.94098	3.55492	8.31335	0.0291311	0.118359	8.00586	1.03841	1.00817	1.04689	0.0147841	2.2338	0.00819459	9.10179	4.85112	7.96406	0.0588306	0.137255	7.70833	1.88733	0.146181	1.2962	0.36462	-0.0420149	1.01951	2.891
13	22	LBD-	58.8227	Female	White	3.17534	7.22353	2.91716	5.48731	0.00546448	0.0718954	10.1429	0.541002	1.40414	0.759644	0.00708828	2.47622	0.00187322	7.22941	4.01183	4.54315	0.00546448	0.0915033	8.85714	1.81268	0.000814332	1.09467	0.375254	-0.172063	0	3
13	22	LBD-	60.1834	Female	White	4.53699	7.0681	3.07695	6.28972	0.0164208	0.0731046	8.14298	0.772411	1.15207	0.889874	0.00897762	2.29711	0.00533671	9.14309	5.33175	6.9465	0.0150656	0.107706	8.27609	1.72499	0.293571	2.2548	0.732804	0.104421	-0.0825291	5.294
Withdrawn		LBD-	64.6489	Male	White	0	6.96974	3.10046	6.8517	0.0672131	0.0829935	6.98611	0.98076	1.00235	0.983065	0.0118798	2.24797	0.0216785	6.82851	4.03804	6.94152	0.0866667	0.0808889	6.80664	1.70105	-0.0202632	0.93758	0.302401	0.0131095	0.289431	-0.322
14	23	LBD-	56.9117	Male	White	0	8.59167	2.60688	7.03722	0.255208	0.10615	12.7448	0.552164	1.48339	0.819074	0.00832892	3.29577	0.0978977	12.0962	3.20123	8.14461	0.339803	0.111967	14.5179	3.80098	0.407901	0.594349	0.227992	0.157363	0.331478	0.89	0.219028	10.9771	0.605905	3.38971	0.022098	1.32239
15	24	LBD-	63.3155	Male	Hispanic	0	7.59565	1.59798	13.4507	0.17135	0.0576078	7.8787	1.70722	1.03727	1.77084	0.00731184	4.75329	0.107229	7.76175	2.59915	10.0551	0.281	0.0796797	7.78028	3.00393	0.0218678	1.00118	0.626528	-0.252446	0.639921	3.377	0.336756	10.7602	0.84942	3.56348	0.0342418	1.57457
15	24	LBD-	65.2238	Male	Hispanic	1.90959	5.83529	0.940828	10.6294	0.0928962	0.0980392	8.40476	1.26469	1.44033	1.82158	0.0116647	6.20229	0.0987387	5.88824	2.16568	8.98985	0.15847	0.111111	7.75595	2.73497	0.00907258	1.22485	1.30189	-0.15425	0.705882	2
15	24	LBD-	66.8337	Male	Hispanic	3.52055	6.18235	1.7929	8.53807	0.0491803	0.0980392	6.80952	1.25384	1.10145	1.38104	0.0143974	3.44824	0.0274306	6.37059	3	8.24365	0.114754	0.124183	6.51786	2.13609	0.0304472	1.2071	0.673267	-0.0344828	1.33333	4
15	24	LBD-	68.1752	Male	Hispanic	4.86301	7	1.44379	8.67005	0.0710383	0.0915033	10.4524	0.829481	1.4932	1.23858	0.0087543	4.84836	0.0492027
15	24	LBD-	69.6701	Male	Hispanic	6.3589	6.47948	1.21014	9.34387	0.0926831	0.0636078	7.23002	1.29237	1.11583	1.44207	0.00879774	5.35434	0.076589	6.39875	2.32928	7.79642	0.169459	0.085549	6.98364	2.76335	-0.0124592	1.11915	0.924812	-0.165611	0.828371	3.357
16	25	LBD-	62.2423	Female	White
16	25	LBD-	62.4449	Female	White	0	4.15882	1.2071	7.2132	0.0819672	0.0261438	5.2619	1.37083	1.26524	1.73443	0.0049685	3.4453	0.0679042	4.66471	2.01183	7.18782	0.142077	0.0326797	5.51786	2.33235	0.121641	0.804734	0.666667	-0.00351865	0.733333	1
16	25	LBD-	66.3765	Female	White	4.13425	3.83529	1.19527	7.4467	0.0437158	0.0718954	4.56548	1.63109	1.19038	1.94162	0.0157476	3.20874	0.0365741	3.92353	1.86982	7.63452	0.0601093	0.0653595	4.43452	2.11076	0.0230061	0.674556	0.564356	0.0252215	0.375	-1	0.202601	8.64118	0.775148	2.6599	0.0980392	2.02976
17	26	LBD-	66.8939	Male	White	0	6.67032	1.95501	7.63804	0.194344	0.0702157	6.06786	1.25877	0.90968	1.14508	0.0115717	3.41191	0.0994082	7.06854	3.46835	7.04482	0.383186	0.099902	5.72515	2.05007	0.0597	1.51334	0.774081	-0.0776657	0.971686	4.542	0.221766	22.505	1.93671	7.0072	0.0918758	2.0482
17	26	LBD-	68.731	Male	White	1.83836	7.05882	2.11834	9.92893	0.0765027	0.300654	7.39881	1.34196	1.04816	1.4066	0.0406354	3.33224	0.0361144	7.61765	4.63314	10.2386	0.120219	0.320261	7.52976	1.6539	0.0791667	2.51479	1.18715	0.0311861	0.571429	3
17	26	LBD-	70.2259	Male	White	3.30137	6.91494	1.87806	9.81629	0.118814	0.0272484	10.3596	0.947556	1.49815	1.41958	0.00263025	3.68196	0.0632644	7.49814	3.01757	10.3505	0.173617	0.0365229	10.5741	2.49953	0.0843392	1.13951	0.606751	0.0544164	0.461252	1.419
17	26	LBD-	71.655	Male	White	4.76438	6.53521	2.33536	9.793	0.0944918	0.071281	8.11875	1.20622	1.24231	1.4985	0.00877981	2.79838	0.0404614	6.74351	3.94942	9.81216	0.137208	0.089902	8.11606	1.71757	0.0318726	1.61407	0.691143	0.00195675	0.452059	2.849
17	26	LBD-	73.7276	Male	White	6.83836	7.91028	2.52986	9.99318	0.183377	0.128967	7.05517	1.41643	0.891899	1.26332	0.0182798	3.12676	0.0724849	8.38553	4.66612	10.3214	0.295383	0.17119	6.99035	1.80774	0.0600804	2.13626	0.844417	0.0328483	0.610793	6.46
18	27	LBD-	62.5133	Female	White	0	5.88346	1.77051	8.12677	0.0842514	0.0387908	6.79571	1.19587	1.15505	1.38129	0.00570813	3.32303	0.047586	8.46815	4.21808	8.63593	0.0926831	0.067	7.9278	2.01947	0.439315	2.44757	1.38241	0.0626525	0.100078	4.316	0.106776	10.9186	0.649787	4.50808	0.0381895	2.79204
18	27	LBD-	64.1342	Female	White	1.62192	5.97647	1.18343	7.50761	0.103825	0.0588235	9.31548	0.805929	1.55869	1.2562	0.0063146	5.05012	0.0877322	6.99412	4.73964	7.30964	0.125683	0.124183	9.18452	1.48439	0.170276	3.55621	3.005	-0.0263692	0.210526	10
18	27	LBD-	65.5332	Female	White	3.02192	7.85698	1.92285	7.71666	0.0369563	0.607163	8.15958	0.945718	1.03851	0.982141	0.0744111	4.08611	0.0192195	8.49794	6.01078	7.22024	0.118153	0.260111	7.99785	1.42215	0.0815782	4.08793	2.12597	-0.0643317	2.1971	-53.099
18	27	LBD-	66.9897	Female	White	4.47945	7.17647	0.769231	9.15736	0.114754	0.0326797	8	1.14467	1.11475	1.27603	0.00408497	9.32941	0.14918
18	27	LBD-	68.4654	Female	White	5.95616	8.27611	2.03605	9.68853	0.135383	0.0653595	9.89286	0.979346	1.19535	1.17066	0.00660673	4.06479	0.0664928	8.83282	5.82755	8.99832	0.28047	0.150327	8.28571	1.52467	0.0672666	3.7915	1.86219	-0.0712392	1.07169	13
18	27	LBD-	70.3244	Female	White	7.81644	6.31765	1.05917	8.69036	0.0273224	0.0392157	6.56548	1.32364	1.03923	1.37557	0.00597301	5.96471	0.025796	7.95882	5.13018	10.3959	0.0546448	0.0784314	7.91071	1.56055	0.259777	4.07101	3.84358	0.196262	1	6
19	28	LBD-	53	Female	White	0	3.75969	3.36217	6.39943	0.101158	0.189471	5.28439	1.21101	1.40554	1.70211	0.0358548	1.11824	0.0300873	4.6026	7.56035	7.44141	0.16641	0.361052	5.84926	0.612384	0.224195	4.19818	1.24865	0.162823	0.645041	26.252
19	28	LBD-	53.1773	Female	White																											0.336756	11.6441	1.94109	2.95106	0.090732	1.07283
19	28	LBD-	55.0664	Female	White	1.89041	4.77059	5.94675	6.43147	0.125683	0.189542	6.16071	1.04395	1.2914	1.34815	0.0307663	0.802218	0.0211348	5.4	8.46746	6.90863	0.174863	0.326797	6.42262	0.641509	0.131936	2.52071	0.423881	0.074191	0.391304	21
19	28	LBD-	56.6571	Female	White	3.48219	5.59032	5.4932	7.09051	0.305475	0.189647	6.47524	1.09502	1.15829	1.26835	0.029288	1.01768	0.0556098	6.28942	8.22527	7.54223	0.519344	0.255059	6.77611	0.769171	0.125055	2.73208	0.497357	0.0637085	0.700118	10.008
19	28	LBD-	58.0178	Female	White	4.84384	3.13358	3.11693	6.34399	0.0414645	0.190216	6.27775	1.01055	2.00338	2.02452	0.0303	1.00534	0.013303	2.88053	3.96001	5.52721	0.0627104	0.215745	5.57514	0.731708	-0.0807534	0.843083	0.270485	-0.128749	0.512388	3.906
19	28	LBD-	59.781	Female	White	6.60822	2.6657	1.80905	6.13946	0.0507049	0.074098	6.21546	0.987771	2.33165	2.30313	0.0119216	1.47354	0.0280285	2.76403	3.31119	6.20173	0.0834836	0.124183	6.23214	0.839694	0.0368891	1.50214	0.830351	0.0101428	0.64646	7.663
19	28	LBD-	61.065	Female	White	7.89315	3.71708	2.8866	5.33866	0.210705	0.112026	4.55265	1.17265	1.22479	1.43625	0.0246068	1.2877	0.0729942	3.97304	5.71467	5.65973	0.411776	0.228641	4.70066	0.699349	0.0688601	2.82807	0.979725	0.0601398	0.954278	17.842
20	29	LBD-	56.2519	Female	White	0	7.05294	1.85207	6.63452	0.0601093	0.0718954	5.76786	1.15026	0.817795	0.940674	0.0124648	3.80814	0.0324552	7.22941	1.83432	6.54822	0.0765027	0.0784314	5.54762	3.96452	0.0250209	-0.0177515	-0.00958466	-0.0130069	0.272727	1	0.328542	10.0118	0.597633	2.98477	Coelute	1.57143
20	29	LBD-	57.9001	Female	White	1.97808	8.25519	2.01383	7.76726	0.0416066	0.147209	6.09738	1.27387	0.738611	0.940894	0.024143	4.09925	0.0206604	14.2775	4.02951	9.6538	0.0433169	0.166503	7.75657	3.56421	0.729521	2.01568	1.00092			2.952
20	29	LBD-	59.6057	Female	White	3.68493	5.15411	1.22082	7.19638	0.0681366	0.0660392	4.6629	1.54333	0.904695	1.39624	0.0141627	4.22186	0.0558123	5.85365	1.59483	7.81017	0.0796885	0.0301895	4.55196	3.69212	0.135725	0.374012	0.306362	0.085291	0.16954	-5.485
20	29	LBD-	60.8898	Female	White	4.96986	4.61141	0.997071	11.1628	0.055071	0.0348693	4.25252	2.62498	0.922175	2.42069	0.00819967	4.62495	0.0552328	5.14062	1.46412	12.9169	0.0625027	0.0308105	4.48415	3.53185	0.114763	0.467047	0.468419	0.157137	0.134947	-0.621
21	30	LBD-	45.5551	Female	White
21	30	LBD-	45	Female	White	-0.0273973	8.04118	2.21893	9.5736	0.142077	0.0915033	9.24405	1.03565	1.14959	1.19057	0.00989861	3.62389	0.0640291	8.17059	3.15385	9.49746	0.153005	0.111111	10.0179	2.606	0.0160936	0.934911	0.421333	-0.00795334	0.0769231	3
21	30	LBD-	45.6126	Female	White																											0.210815	12.5926	1.32568	3.45329	0.0679739	2.1602
21	30	LBD-	49.4757	Female	White	3.83836	7.78824	1.68639	12.9239	0.0983607	0.222222	19.9405	0.648122	2.56033	1.65941	0.0111443	4.61829	0.0583261	8.09489	2.56064	13.3982	0.150213	0.283	21.0071	3.17998	0.0393739	0.874249	0.518414	0.0366999	0.527167	9.299
21	30	LBD-	50.5106	Female	White	4.87397	6.93916	1.08225	7.43098	0.0848197	0.0459542	21.7822	0.34115	3.13902	1.07088	0.00210972	6.4118	0.0783736	6.52005	1.57664	6.69653	0.188896	0.0572092	21.8311	4.15987	-0.0603972	0.494396	0.456823	-0.0988371	1.22703	1.722
21	30	LBD-	51.9671	Female	White	6.33151	6.05538	0.833308	8.41907	0.0862295	0.0933464	7.96967	1.05639	1.31613	1.39035	0.0117127	7.26668	0.103479	6.46822	1.60721	9.01095	0.237754	0.0931503	8.46901	4.04831	0.0681766	0.773905	0.928715	0.0703021	1.75722	-0.03
22	31	LBD-	64.0821	Female	White	0	5.82	1.24	6.89	0.03	0.03	4.39	1.57	0.76	1.18	0.006	4.7	0.02	5.88824	2.76923	6.49746	0.0655738	0.0261438	4.20238	2.13889	0.0121335	1.53254	1.23923	-0.0569721	1.4	0
22	31	LBD-	62.308	Female	White	1.7726	8.25294	2.01183	7.7665	0.0437158	0.150327	6.09524	1.27419	0.738553	0.941058	0.024663	4.1022	0.0217293	14.2765	4.02959	9.65482	0.0437158	0.163399	7.75595	3.56388	0.729865	2.01775	1.00294	0.243137	0	2
22	31	LBD-	62.6831	Female	White	0.375342	5.87647	1.56213	7.52284	0.0819672	0.0522876	5.1369	1.46447	0.874148	1.28016	0.0101788	3.76183	0.0524714	6.35882	2.60947	7.48223	0.0874317	0.0784314	5.05952	2.45125	0.0820821	1.04734	0.670455	-0.00539811	0.0666667	4	0.375086	8.18824	0.721893	3.14721	1.45752	1.67262
22	31	LBD-	65.7112	Female	White	3.40548	5.2199	2.05535	7.33408	0.0471749	0.193281	6.24549	1.1743	1.19648	1.40502	0.0309473	2.53967	0.0229522	5.89805	3.48763	7.39772	0.0306721	0.20849	6.22814	1.70114	0.129916	1.43228	0.696857	0.00867725	-0.34982	2.327
22	31	LBD-	67.1102	Female	White	4.80548	6.11671	3.01083	7.06333	0.0310492	0.253013	7.3538	0.9605	1.20225	1.15476	0.0344057	2.03157	0.0103125	6.65183	4.86588	7.23544	0.0229071	0.26598	7.28692	1.37512	0.0874845	1.85505	0.616127	0.0243669	-0.262232	1.984
22	31	LBD-	68.7611	Female	White	6.45479	5.07059	1.91124	5.95431	0.0710383	0.0457516	6.08333	0.978791	1.19973	1.17428	0.00752082	2.65303	0.0371686	5.90118	2.86717	6.49066	0.0841202	0.0598039	6.65465	2.07037	0.163806	0.955923	0.500158	0.0900767	0.184154	2.15
22	31	LBD-	68.7611	Female	White	8.10411	5.37059	1.93491	7.42132	0.0163934	0.0522876	4.79762	1.54688	0.893314	1.38184	0.0108987	2.77563	0.00847245	5.68824	2.75148	7.09137	0.010929	0.0653595	4.86905	2.07957	0.0591457	0.816568	0.422018	-0.0444596	-0.333333	2
23	32	LBD-	39.1704	Female	White	0	5.53529	1.07101	4.93401	0.0874317	0.0980392	5.46429	0.902956	0.987172	0.891373	0.0179418	5.16831	0.0816351	5.95882	1.95266	4.91371	0.120219	0.104575	5.32143	3.0697	0.0765143	0.881657	0.823204	-0.00411523	0.375	1	0.240931	11.4294	1.13018	3.25888	0.104575	2.00595
23	32	LBD-	39.614	Female	White	0.443532
23	32	LBD-	41.0541	Female	White	1.67671	7.30181	1.7687	5.16958	0.0691311	0.0718954	7.10119	0.727988	0.972524	0.707986	0.0101244	4.12835	0.0390859	8.28489	2.67035	5.30195	0.0617869	0.0718954	7.125	3.12091	0.134635	0.901651	0.509782	0.0256067	-0.106237	0
23	32	LBD-	42.5435	Female	White	3.17534	4.1	1.23077	5.92386	0.103825	0.0588235	7.04762	0.840547	1.71893	1.44484	0.00834658	3.33125	0.0843579
23	32	LBD-	44.0575	Female	White	4.69041	4.87059	1.38462	6.94416	0.0655738	0.0915033	6.53571	1.06249	1.34187	1.42573	0.0140005	3.51765	0.0473588	4.84706	2.17751	6.97462	0.0928962	0.0915033	6.53571	2.23913	-0.00483092	0.792899	0.57265	0.00438596	0.416667	0
23	32	LBD-	45.5551	Female	White
23	32	LBD-	46.9678	Female	White
24	33	LBD-	67.6605	Female	White	0	5.02353	1.15976	7.06599	0.0491803	0	6.42857	1.09915	1.27969	1.40658	0	4.33151	0.0424055	5.71176	2.27811	7.32995	0.0546448	0.0130719	6.67857	2.52208	0.137002	1.11834	0.964286	0.0373563	0.111111	2
24	33	LBD-	69.8097	Female	White	2.15068	4.41926	1.1193	6.85906	0.131202	0.102216	6.38321	1.07455	1.44441	1.55208	0.0160132	3.94823	0.117218	4.48579	1.84996	6.29927	0.193486	0.026915	6.03409	2.43915	0.0150558	0.730663	0.652784	-0.0816128	0.474719	-11.521	0.558522	6.54118	0.597633	2.29949	0.124183	1.43452
24	33	LBD-	71.4415	Female	White	3.78082	4.44118	1.28402	8.93909	0.125683	0.150327	8.33333	1.07269	1.87638	2.01277	0.0180392	3.4588	0.0978822	4.54118	2.65089	8.83756	0.120219	0.183007	7.86905	1.72321	0.0225166	1.36686	1.06452	-0.0113572	-0.0434783	5
25	34	LBD-	62.3628	Female	White	0	8.05882	1.77515	10.4213	0.0765027	0.0522876	9.9881	1.04337	1.2394	1.29316	0.00523499	4.5398	0.0430965	9.23529	2.42604	10.4467	0.20765	0.0588235	9.79167	3.82927	0.145985	0.650888	0.366667	0.00243546	1.71429	1	0.0985626	13.276	1.83975	4.75516	0.117647	3.82738
25	34	LBD-	60.4983	Female	White
25	34	LBD-	63.5866	Female	White	3.09041	6.89252	1.34547	10.7354	0.0462131	0.0392157	8.9881	1.1944	1.30404	1.55755	0.00436307	5.12275	0.0343471	7.12438	1.5206	10.1391	0.061306	0.0457516	8.82738	4.71297	0.0336383	0.175124	0.130158	-0.055545	0.326593	1
25	34	LBD-	65.1608	Female	White	4.66575	8.28645	1.53511	10.2458	0.0959945	0.0297974	10.7865	0.949876	1.3017	1.23646	0.00276247	5.39794	0.0625326	8.41046	2.54534	10.0118	0.192869	0.0387386	10.5775	3.32381	0.0149663	1.01023	0.658083	-0.022842	1.00916	1.368
25	34	LBD-	66.7899	Female	White	6.29041	8.85294	2.05325	11.3706	0.0491803	0.0849673	10.9583	1.03762	1.23782	1.28438	0.00775367	4.31166	0.0239524	9.17059	3.44379	9.30964	0.0765027	0.124183	9.94643	2.67869	0.0358804	1.39053	0.677233	-0.18125	0.555556
25	34	LBD-	68.2053	Female	White
1		PDRisk-	55.666	Male	White		3.42945	3.47218	8.00919	0.29976	0.332791	14.1344	0.566644	4.12149	2.33542	0.0235447	0.987692	0.0863317	3.45928	5.20954	8.50026	0.349967	0.450856	14.8742	0.667956	0.00869802	1.73736	0.500366	0.0613128	0.167493	18.064
2		PDRisk-	39.7645	Female	White		5.74016	0.719604	9.89479	0.0623224	0.0224706	6.6227	1.49407	1.15375	1.72378	0.00339296	7.97684	0.0866066	5.91384	1.48839	9.26301	0.0700109	0.018	6.13283	3.99682	0.0302564	0.768787	1.06835	-0.0638499	0.123367	-0.684
3		PDRisk-	47.4333	Female	White		2.42916	0.856574	7.94269	0.0990328	0.0901307	8.57141	0.926649	3.52854	3.26972	0.0105153	2.83591	0.115615	2.60751	1.34534	8.05535	0.13035	0.121484	8.78818	1.94964	0.0734167	0.488769	0.570609	0.0141841	0.316228	4.797
4		PDRisk-	42.5161	Female	White		6.29752	3.08946	7.16874	0.0869945	0.114647	6.30191	1.13755	1.0007	1.13834	0.0181924	2.03839	0.0281585	7.05863	4.64144	7.31558	0.14112	0.109804	6.50864	1.52978	0.120859	1.55199	0.50235	0.0204838	0.622173	-0.741
5		PDRisk-	57.9055	Female	White		10.576	2.75318	7.95256	0.0609563	0.0943987	9.79753	0.81169	0.926397	0.751947	0.00963495	3.84135	0.0221403	11.4816	2.71054	8.14933	0.0559508	0.101144	10.0974	4.26099	0.0856371	-0.042645	-0.0154893	0.0247432	-0.0821156	1.032
6		PDRisk-	57.8453	Female	White		3.80092	1.49034	6.15085	0.108831	0.0943333	8.38389	0.733651	2.20575	1.61825	0.0112517	2.55037	0.0730241	3.87091	2.13488	6.23262	0.142831	0.106614	8.17407	1.8239	0.0184135	0.644544	0.432482	0.0132952	0.312412	1.879
7		PDRisk-	69.1718	Female	White		4.66186	1.34233	5.52242	0.0468634	0.175732	8.49711	0.649917	1.82269	1.18459	0.0206814	3.47298	0.0349121	4.42898	2.10075	5.27317	0.0498634	0.210706	7.63404	2.12076	-0.049956	0.758426	0.565009	-0.0451331	0.0640159	5.351
8		PDRisk-	58.0041	Male	White		6.45422	3.79498	8.24381	0.0894372					1.27727		1.70073	0.0235673	6.89144	5.62586	7.763	0.238137		56.4441	1.2322	0.0677404	1.83089	0.48245	-0.0583234	1.66261
9		PDRisk-	56.1287	Female	White		3.19749	5.24618	12.8792	0.0445301		13.0683	0.985525	4.08706	4.0279		0.609488	0.00848809	3.48651	8.67012	14.0005	0.0549563		13.2225	0.404508	0.090389	3.42393	0.652653	0.0870686	0.234139
10		PDRisk-	45.4839	Female	White		5.83309	2.62141	15.6357	0.133131		10.6665	1.46587	1.82862	2.68052		2.22517	0.050786	6.57295	2.99895	14.3672	0.355027		10.2583	2.20472	0.126838	0.377538	0.144021	-0.0811293	1.66675
11		PDRisk-	54.0589	Female	White		3.63622	1.01061	6.32236	0.162541		6.33629	0.997801	1.74255	1.73872		3.59805	0.160835	3.83542	1.58617	6.36642	0.214022		6.10108	2.43234	0.0547805	0.575562	0.56952	0.00696906	0.316726
12		PDRisk-	69.9411	Male	White		3.8182	1.28415	6.76442	0.135191	0.113412	6.33987	1.06696	1.66043	1.77162	0.0178887	2.97332	0.105277	4.01245	2.38333	7.30326	0.332514	0.0874183	6.36252	1.69351	0.0508755	1.09917	0.85595	0.0796592	1.45958	-3.977
13		PDRisk-	58.8364	Male	White		5.62038	7.37404	8.99836	0.0839563	0.217987	9.30106	0.967455	1.65488	1.60102	0.0234368	0.762185	0.0113854	5.47214	13.5583	8.36151	0.109776	0.348536	8.73546	0.405988	-0.0263767	6.18428	0.838656	-0.0707738	0.307537	19.974
14		PDRisk-	32.4572	Female	White		5.61176	0.863905	7.39086	0.125683	0.0196078	6.85714	1.07783	1.22192	1.31703	0.00285948	6.49581	0.145482	5.29412	1.26627	6.53807	0.174863	0.0130719	6.60714	4.20561	-0.0566038	0.402367	0.465753	-0.115385	0.391304	-1
15		PDRisk-	64.386	Male	White		7.65294	0.95858	8.05584	0.36612	0.0196078	22.5119	0.357848	2.9416	1.05265	0.000870999	7.98362	0.38194	8.34118	2.47337	8.77157	0.568306	0.0392157	24.3095	3.39234	0.0899308	1.51479	1.58025	0.0888469	0.552239	3
16		PDRisk-	55.7947	Female	White		6.60588	3.08284	7.91371	0.0437158	0.0261438				1.19798		2.14279	0.0141804	7.54706	6.35503	8.07107	0.0546448	0.0261438	77.9821	1.1946	0.142476	3.27219	1.06142	0.0198845	0.25	0
17		PDRisk-	65.3087	Female	White		5.12353	2.72189	8.67005	0.125683	0.0392157	4.15476	2.08677	0.810918	1.6922	0.00943873	1.88234	0.0461749	7.04706	4.13018	9.27919	0.284153	0.0522876	4.10714	1.71633	0.375431	1.40828	0.517391	0.0702576	1.26087	2
18		PDRisk-	24.449	Female	White		8.26471	2.65089	7.41624	0.0437158	0.0457516	16.7619	0.442446	2.02813	0.897339	0.0027295	3.11771	0.016491	10.3824	5.56805	8.4264	0.0601093	0.117647	17.0833	1.87566	0.256228	2.91716	1.10045	0.136208	0.375	11
19		PDRisk-	47.1677	Male	White		6.64118	1.31953	11.1777	0.0546448	0.0261438	5.30357	2.10757	0.798589	1.68309	0.00492947	5.033	0.0414124	7.47059	3.4497	10.3959	0.0655738	0.0457516	5.4881	2.17839	0.124889	2.13018	1.61435	-0.0699364	0.2	3
20		PDRisk-	56.5832	Female	White		8.62353	1.92308	12.4264	0.120219	0.111111	10.0357	1.23822	1.16376	1.44099	0.0110716	4.48424	0.0625137	9.31176	2.5503	12.1777	0.15847	0.0457516	9.85714	3.67285	0.079809	0.627219	0.326154	-0.0200163	0.318182	-10
21		PDRisk-	57.6756	Female	White		5.25445	1.30579	6.54747	0.0930273	0.0434641	8.77591	0.746073	1.67019	1.24608	0.00495265	4.02395	0.071242	6.17933	3.07143	7.36579	0.0657869	0.0563529	9.27963	2.02378	0.176019	1.76564	1.35216	0.124983	-0.292822	1.972
22		PDRisk-	56.3313	Female	White		8.95171	2.42851	10.2481	0.0406066		11.4641	0.893927	1.28066	1.14482		3.68609	0.0167208	10.1052	4.97784	10.0122	0.114464		11.125	2.04205	0.128859	2.54933	1.04975	-0.0230237	1.81887
23		PDRisk-	56.8186	Female	White		4.02941	1.09467	7.25888	0.0218579	0.0588235	4.27976	1.6961	1.06213	1.80147	0.0137446	3.68092	0.0199675	4.81176	1.7574	7.50761	0.0273224	0.0522876	4.58333	2.75421	0.194161	0.662722	0.605405	0.0342657	0.25	-1
24		PDRisk-	36.9309	Female	White		5.51176	1.26036	8.26904	0.0163934	0.111111	12.5595	0.658388	2.27868	1.50025	0.00884676	4.37318	0.013007	5.88824	2.6213	8.46701	0.0218579	0.0980392	12.9643	2.25959	0.0683031	1.36095	1.07981	0.0239411	0.333333	-2
25		PDRisk-	57.796	Female	White		5.23529	0.840237	6.53807	0.15847	0.137255	13.5833	0.48133	2.59457	1.24885	0.0101047	6.23074	0.188602	5.25882	1.81065	6.3401	0.224044	0.202614	14.1845	2.92157	0.00449438	0.970414	1.15493	-0.0302795	0.413793	10
26		PDRisk-	52.4326	Male	White		4.7218	1.48971	6.92518	0.090235	0.0599216	5.52538	1.25334	1.17018	1.46664	0.0108448	3.16961	0.0605722	5.97282	7.80408	7.13253	0.0750656	0.125124	5.5922	0.769875	0.264946	6.31437	4.23865	0.0299422	-0.16811	9.976
27		PDRisk-	52.3532	Male	White		9.11039	1.50801	9.16794	0.123137	0.045902	13.784	0.665116	1.513	1.00632	0.0033301	6.04132	0.0816549	10.3641	1.75258	9.59497	0.144415	0.0607582	13.9348	5.94864	0.137618	0.244568	0.162179	0.0465787	0.172806	2.273
28		PDRisk-	68.293	Female	White		4.4	1.07692	8.41117	0.0437158	0.0326797	12.9167	0.651187	2.93561	1.91163	0.00253004	4.08571	0.0405933	4.55294	2.84024	7.71574	0.0819672	0.0326797	12.256	1.6125	0.0347594	1.76331	1.63736	-0.0826795	0.875	0
29		PDRisk-	54.538	Female	White		6.51765	1.42012	6.36041	0.0382514	0.156863	10.1845	0.624517	1.56261	0.975875	0.0154021	4.58951	0.0269353	7.40588	2.34911	6.94416	0.0382514	0.156863	9.88095	3.17128	0.136282	0.928994	0.654167	0.0917797	0	0
30		PDRisk-	53.5441	Female	White
31		PDRisk-	64.5777	Female	White		4.43705	2.42453	10.5687	0.00939344	0.121052	10.2616	1.02993	2.31271	2.38192	0.0117966	1.83007	0.00387434	4.64898	3.58376	11.6108	0.0279672	0.14998	10.6895	1.30491	0.0477636	1.15923	0.478127	0.098604	1.97731	4.426
32		PDRisk-	68.2847	Female	White		4.73608	1.85825	4.99928	0.0611858	0.0167059	9.65471	0.517808	2.03855	1.05558	0.00173034	2.54868	0.0329266	4.85293	2.34382	5.39865	0.0685902	0.0149673	10.1959	2.08278	0.0246729	0.485568	0.261304	0.0798855	0.121015	-0.266
33		PDRisk-	51.5838	Female	White		4.25882	1.21893	6.47208	0.0218579	0.0196078	15.3393	0.421928	3.60177	1.51969	0.00127828	3.49389	0.017932	4.55882	2.86391	6.62437	0.0218579	0.0326797	15.2083	1.60124	0.070442	1.64497	1.34951	0.0235294	0	2
34		PDRisk-	62.0178	Female	White		6.25294	2.84024	9.48223	0.0491803	0.124183	9.14881	1.03644	1.46312	1.51644	0.0135737	2.20156	0.0173156	7.04118	2.88757	9.75635	0.0983607	0.111111	9.7619	2.45287	0.126058	0.0473373	0.0166667	0.0289079	1	-2
35		PDRisk-	45.974	Female	White		3.59412	1.02959	6.90355	0.0491803	0.0718954	5.625	1.2273	1.56506	1.92079	0.0127814	3.49084	0.0477671	3.96471	2.66864	6.47716	0.0601093	0.137255	5.69048	1.49446	0.10311	1.63905	1.59195	-0.0617647	0.222222	10
36		PDRisk-	54.538	Female	White		7.88824	1.89941	9.64975	0.0437158	0.0784314	11.875	0.81261	1.50541	1.22331	0.00660475	4.153	0.0230155	8.22941	4.4497	8.97462	0.0327869	0.104575	11.381	1.86037	0.0432513	2.5503	1.34268	-0.0699632	-0.25	4
37		PDRisk-	47.2608	Female	White		4.72353	1.73964	8.48731	0.0218579	0.0457516	8.7381	0.9713	1.84991	1.79682	0.00523588	2.71523	0.0125646	5.45294	2.6568	9.6599	0.0273224	0.0326797	8.54167	2.06459	0.154421	0.91716	0.527211	0.138158	0.25	-2
38		PDRisk-	56.2875	Male	White		2.77647	1.42012	5.33503	0.0382514	0.130719	7.1131	0.750029	2.56192	1.92151	0.0183772	1.9551	0.0269353	2.94118	5.14793	5.03046	0.103825	0.300654	6.77976	0.574713	0.059322	3.72781	2.625	-0.0570885	1.71429	26
39		PDRisk-	56.4682	Female	White		5.18824	1.48521	8.59898	0.0710383	0.163399	10.9107	0.788123	2.10297	1.6574	0.014976	3.49327	0.0478305	5.38235	2.82249	7.89848	0.163934	0.235294	10.1131	1.91824	0.037415	1.33728	0.900398	-0.081464	1.30769	11
40		PDRisk-	52.2546	Female	White		9.2	4.86391	9.03046	0.0163934	0.248366	6.34524	1.42319	0.6897	0.981571	0.0391421	1.89148	0.00337043	9.81765	5.79882	8.73604	0.0327869	0.287582	6.17262	1.70306	0.0671355	0.934911	0.192214	-0.0326026	1	6
41		PDRisk-	57.7687	Female	White		17.5176	1.02959	10.3756	0.0983607	0.0522876	51.8214	0.200219	2.95824	0.592296	0.001009	17.0143	0.0955342	15.8294	1.44379	10.1929	0.15847	0.0130719	48.8869	11.0287	-0.0963734	0.414201	0.402299	-0.0176125	0.611111	-6
42		PDRisk-	56.3368	Female	White		6.64198	1.24683	10.1811	0.0377158	0.064902	8.74926	1.16366	1.31727	1.53284	0.007418	5.32708	0.0302493	6.954	1.79464	10.1034	0.0594918	0.0738105	8.18505	3.89779	0.0469766	0.547811	0.439361	-0.00763482	0.577369	1.363
43		PDRisk-	61.9055	Female	White
44		PDRisk-	52.7803	Female	White
45		PDRisk-	52.5147	Female	White		5.24706	0.970414	7.18782	0.0163934	0.0130719	7.4881	0.959899	1.4271	1.36988	0.00174569	5.40703	0.0168932	6.65294	3.17751	8.50761	0.0163934	0.0326797	8.32738	2.10615	0.267937	2.2071	2.27439	0.183616	0	3
46		PDRisk-	55.8439	Female	White
47		PDRisk-	59.0335	Female	White		3.24144	4.08152	8.61344	0.0279126	0.236294	6.01993	1.43082	1.85718	2.65729	0.0392519	0.794175	0.00683877	3.1238	6.8591	8.34235	0.0306448	0.367144	6.0557	0.458119	-0.0362929	2.77758	0.680526	-0.0314736	0.0978857	20.02
1		HV	60.9938	Male	White																												12.621	0.885107	4.06923	0.0462614	2.19027
2		HV	68.7803	Male	White
3		HV	58	Female	White																												16.7796	1.1036	3.31258	0.0733856	2.47593
4		PDRisk HV	64.8487	Male	White																												12.5765	0.869822	3.29949	0.00653595	1.45833
5		PDRisk HV	52.3806	Female	White																												15.6824	0.934911	3.06091	0.0522876	1.60714
6		PDRisk HV	60.7639	Male	Black																												12.6191	1.10766	6.10749	0.367915	1.86791
7		PDRisk HV	55.4168	Male	White																												13.3824	0.686935	3.60976	0.0399216	0.84544
8		HV	40.397	Male	White																												15.1957	1.00163	3.85092	0.109895	1.88737

## Sheet: Neuroimaging
Subject	PDRisk+ N	Group	Age	Sex	Race/Ethnicity	Age	F/U Years	FDA Sept. 8' Frame	NH3	Initial NH3	Initial SEPT 1' Frame	Initial SEPT 2' Frame	Initial SEPT 3' Frame	Initial SEPT 4' Frame	Initial SEPT 5' Frame	Initial SEPT 8' Frame	Initial SEPT 13' Frame	Initial SEPT 18' Frame	Initial SEPT 25' Frame	Initial FDA Sept. Max	Initial FDA Sept. 25' Frame	Initial k(Max to 25')	FDA Apex	FDA Free Wall	FDA Chamb. 8' Frame	FDA Liver 8' Frame	FDA Spleen 8' Frame	13NH3	Sept-Chamb.	18F/13N	F/U Years	R CAUD	R PUT	R GP	R OCC	R SUB NIG	R CBL	R PUT/R OCC	L CAUD	L PUT	L GP	L OCC	L SUB NIG	L CBL	L PUT/L OCC	R ANT PUT	R POST PUT	R P/A PUT	L ANT PUT
#								nCi-kg/cc-mCi	nCi-kg/cc-mCi	nCi-kg/cc-mCi	nCi-kg/cc-mCi	nCi-kg/cc-mCi	nCi-kg/cc-mCi	nCi-kg/cc-mCi	nCi-kg/cc-mCi	nCi-kg/cc-mCi	nCi-kg/cc-mCi	nCi-kg/cc-mCi	nCi-kg/cc-mCi	nCi-kg/cc-mCi	nCi-kg/cc-mCi	min^-1	nCi-kg/cc-mCi	nCi-kg/cc-mCi	nCi-kg/cc-mCi	nCi-kg/cc-mCi	nCi-kg/cc-mCi	nCi-kg/cc-mCi	nCi-kg/cc-mCi		Years	nCi-kg/cc-mCi	nCi-kg/cc-mCi	nCi-kg/cc-mCi	nCi-kg/cc-mCi	nCi-kg/cc-mCi	nCi-kg/cc-mCi		nCi-kg/cc-mCi	nCi-kg/cc-mCi	nCi-kg/cc-mCi	nCi-kg/cc-mCi	nCi-kg/cc-mCi	nCi-kg/cc-mCi		nCi-kg/cc-mCi	nCi-kg/cc-mCi		nCi-kg/cc-mCi
1	1	LBD+	60.0274	Male	White	60.0274	0.117728	7957.81	6495.56	6495.56	2734.7	8115.02	10985.6	10712.5	9432.2	7957.81	7823.6	6974.28	7099.9	10985.6	7099.9	0.02005	5824.53	7815.08	3359.8	7715.07	7750.72	6495.56	4598.01	1.22512	0.11499	1092.57	1035.02	432.614	318.767	540.127	279.393	3.25	1190.36	965.293	450.349	294.477	555.13	323.896	3.27799
1	1	LBD+	61.5441	Male	White	61.5441	1.57426		6969.62																						1.68652	1121.1	1251.35	694.465	488.888	842.314	450.359	2.55959	1698.68	1005.33	924.422	467.408	675.316	508.025	2.15087	1369.59	882.975	0.644699	1200.59
1	1	LBD+	62.1191	Male	White	62.1191	2.20671	6699															5719	4674	2992	7059	7705	7188.48	3707	0.961171
2	2	LBD+	68.2081	Male	White	68.2081	0.859685	4471.97			2275.45	4483.11	6632.13	4669.59	5711.82	4471.97	3580.24	3980.55	3023.92	6632.13	3023.92	0.028678		3190.06	3147.92	6871.95	5399.7	4071.61	1324.06		0	1854.07	1820.88	884.382	445.007	1031.81	495.33	4.0918	2145.57	1949.49	656.062	455.406	1013.5	540.221	4.28078	1938.42	1635.2	0.843575	2099.96
2	2	LBD+	70.5407	Male	White	70.5407	2.33539	4713.09	4449.51	4449.51													1397.69	2417.71	2125.22	7637	5563	4449.51	2587.86	1.05924	1.4757	1596.67	1513.19	789.675	496.364	1071.35	435.393	3.04854	1946.43	1661.47	741.958	433.589	950.18	468.77	3.8319	1897.76	1025.12	0.540175	1823.92
2	2	LBD+	71.9781	Male	White	71.9781	3.77276	2549.51																	2486	7610	5068		63.5101		2.91307	1360.6	1357.91	958.332	406.368	593.922	525.992	3.34158	1293.55	1075.11	580.984	449.899	707.202	510.548	2.38967	1443.63	1115.44	0.772666	1267.06
2	2	LBD+	73.5113	Male	White	73.5113																									4.44079	1518.76	1545.63	765.541	564.926	768.572	559.559	2.73599	1686.04	1632.18	1037.13	485.392	626.187	596.246	3.3626	1681.33	1378.09	0.819643	1714.61
2	2	LBD+	75.1211	Male	White	75.1211	6.91581	3580.21	4934														2036.5	2927.7	2360.01	5843.65	4402.81	4934	1220.19	0.725619	6.05065	1099.67	932.361	646.667	305.627	473.742	385.868	3.05065	916.575	797.948	618.037	269.349	551.439	380.5	2.9625	1143.67	934.432	0.817047	1178.06
2	2	LBD+	76.501	Male	White	76.501	8.29569	2079.7	5298														2109.73	2085.71	1851	7051.45	4592.46	5298	228.703	0.392544	7.43053	1616.7	1612.84	830.713	521.471	788.119	564.46	3.09287	1815.12	1796.65	738.314	460.957	1105.14	520.306	3.89766	1701.37	1353.16	0.795331	2110.7
3	3	LBD+	60.8679	Male	White	60.8679
3	3	LBD+	61.3498	Male	White	61.3498	0.4846	2102	3841	3841	1290.32	5471.23	4187.63	3662.6	2613.39	2101.53	782.878	1458.7	565.542	5471.23	565.542	0.08943			2252	7173	3671	3841	-150	0.547253	0.487337	1466.37	1228.74	811.662	460.885	807.302	486.789	2.66604	1475.95	1060.86	697.985	500.002	863.704	508.905	2.1217	1461.27	882.318	0.603803	1184.07
4	4	LBD+	53.3689	Male	White	53.3689	0.454483	2363	5619	5619	1319.08	3153.51	6038.63	2302.45	3699.87	2363	6114.5	3692.99	3072.23	6114.5	3072.23	0.055373			3093	8543	5383	5619	-730	0.420537	0	1340.95	1024.56	649.38	440.647	780.646	493.789	2.32513	1547.12	1015.35	591.741	490.279	790.093	566.866	2.07096	1243.94	703.712	0.565711	1349.06
4	4	LBD+	54.8638	Male	White	54.8638	1.94935	3659.04	5737														4445.75	3823.18	1960.93	11360.5	7429.56	5737	1698.11	0.637797	1.49487	1937.83	1393.94	915.307	555.984	1035.9	577.475	2.50716	2240.28	1302.84	983.338	648.098	923.13	614.204	2.01025	1623.38	976.134	0.601296	1555.15
5	5	LBD+	59.0171	Female	White	59.0171	0.323066	5866	4457	4457	3394.49	7237.32	8612.67	7806.27	6820.77	5865.5	5095.53	4302.79	3729.75	8612.67	3729.75	0.036324	5615	7550	3806	7602	5862	4457	2060	1.31613	0	1082.52	871.177	795.662	358.731	750.954	420.22	2.4285	1192.77	921.965	819.157	423.14	632.597	467.643	2.17887	1005.3	646.616	0.643205	1082.89
5	5	LBD+	60.5311	Female	White	60.5311	1.83984	4592.68	5595														2920.15	5117.4	2922	6877	5332	5595	1670.68	0.820854	1.51951	1174.25	1353.89	830.746	498.4	959.787	526.582	2.71648	1635.24	1533.43	1113.81	497.439	983.964	613.84	3.08265	1485.19	1145.74	0.771445	1837.58
6	6	LBD+	49.4264	Male	White	49.4264
6	6	LBD+	49.8125	Male	White	49.8125	0.388775	4222.06	6462	6462	3539.32	4677.27	6449.24	6244.68	5166.49	4222.06	3696.61	3311.37	2922.92	6449.24	2922.92	0.035432	2861.45	3297.12	2488	9219.94	6460.33	6462	1734.06	0.653367	0	1421.48	652.961	545.815	413.635	823.095	444.301	1.57859	1396.02	718.045	574.073	403.115	732.345	411.116	1.78124	1472.01	965.527	0.655925	1638.61
6	6	LBD+	52.2081	Male	White	52.2081	2.78166	3009.96	6877																2272	10549	5133	6877	737.96	0.437685
7	7	LBD+	56.5941	Female	White	56.5941	0.0793977	3194	8545	8545	1139.27	4002.97	4834.79	4620.05	3293.05	3194.16	2126.3	2062.45	1975.1	4834.79	1975.1	0.041204			2489	11083	4698	8545	705	0.373786	0	1409.19	1441.57	980.325	468.008	742.372	520.477	3.08023	1535.69	1427.81	743.337	486.502	705.719	540.889	2.93485	1563.81	1224.33	0.782916	1559.37
7	7	LBD+	57.9932	Female	White	57.9932	3.12663	3471.81	10954														3172.95	3689.51	3007.78	11109.4	4880.14	10954	464.029	0.316944	3.04175	1722.95	1146.98	673.134	488.407	779.946	677.947	2.34841	1638.47	1386.25	1158.61	509.488	744.956	710.591	2.72086	1406.31	973.298	0.692091	1664.51
7	7	LBD+	60.9829	Female	White	60.9829	4.46817	3192.51	13371														3728.41	2933.15	8845.86	10781.3	5272.41	13371	-5653.35	0.238763	4.38877	2034.25	1705.82	1114.97	646.41	1060.25	763.09	2.63891	1588.54	1344	1008.44	607.864	841.809	815.485	2.21102	2041.76	1569.47	0.768684	1946
7	7	LBD+	62.768	Female	White	62.768	6.17385	2345.78	12290														2085.02	1313.04	2299.5	9598.24	3521.95	12290	46.2782	0.190869	6.09446	2630.09	1768.02	1187.73	637.787	1295.33	861.928	2.77212	2687.63	1955.64	1318.27	720.891	1127.74	892.148	2.7128	2199.25	1429.95	0.650198	2379.49
7	7	LBD+	64.7009	Female	White	64.7009	8.10951	3485.03	11492														3016.65	3334.39	3357.6	8561.38	5783.92	11492	127.434	0.303257	8.02464	2374.18	1620.76	959.467	864.122	1148.9	987.925	1.87561	2797.21	2037.52	1083.04	882.322	1117.65	1082.42	2.30927	1851.3	1547.82	0.836072	2348.74
8	8	LBD+	69.5524	Male	White	69.5524	0	2151	7890	7890	2579.71	1144.45	4922.44	6783.11	8445.88	2150.65	5072.32	1047.88	800.578	8445.88	800.578	0.105205			3270	10808	6405.66	7890	-1119	0.272624	0	1807.17	2137.55	1056.46	688.973	969.879	675.38	3.10251	2033.85	2314.29	1558.52	685.516	633.506	661.379	3.37598
8	8	LBD+	71.5537	Male	White	71.5537	1.99863	1702	10254																4616	13168	7029	10254	-2914	0.165984	2.01232	1982.96	2028.1	868.122	664.959	1149.78	704.387	3.04996	2245.11	1886.95	958.729	628.046	1011.65	706.997	3.00448	707	1231	1.74116	1641
8	8	LBD+	73.4264	Male	White	73.4264	3.87132	3231.18	6281.64																3315.99	12582.6	6060.43	6281.64	-84.8079	0.514385	3.87132	1378.49	1128.34	927.25	535.852	723.766	460.92	2.10569	1225.9	1096.03	648.482	452.832	779.219	441.503	2.42038	1398.51	1070.09	0.765162	1556.11
8	8	LBD+	75.822	Male	White	75.822	6.26694	3923	8225																3539	13339.1	6192.77	8225	384	0.47696	6.26694	1893.25	1779.25	1027.01	792.379	1135.69	774.563	2.24546	1896.59	1490.88	873.263	743.17	1180.08	831.123	2.00611	3438.28	3139.49	0.9131	3104.13
8	8	LBD+	76.9938	Male	White	76.9938
8	8	LBD+	78.2943	Male	White	78.2943	8.73922	4498	9380																3581	20317	4351	9380	917	0.479531	8.74196	1848.32	1889.05	985.203	950.679	1073.08	913.649	1.98705	2183.84	1697.55	1287.43	824.233	1039.34	702.838	2.05956	1930.88	1643.36	0.851093	1897.44
8	8	LBD+	79.0637	Male	White	79.0637
9	9	LBD+	69.2238	Female	White	69.2238	0.25462	4396.1	8600	8600	2599.76	4801.1	5294.09	6137.03	6543.15	4396.1	1211.14	2178.51	1853.96	6543.15	1853.96	0.0592055			2466.87	7617.6	7498.26	8600	1929.22	0.511174	0	1520.18	1478.91	934.514	546.709	851.245	592.764	2.70511	1564.59	1407.55	835.261	647.105	818.753	547.363	2.17515	1598.05	1274.63	0.797616	1526.09
9	9	LBD+	69.8727	Female	White	69.8727	1.84257	3632.09	9918														1161.44	1338.38	2665.24	9653.74	5975.71	9918	966.849	0.366212	1.59069	1782.88	1364.16	674.221	497.867	663.325	585.185	2.74	1759.82	1451.59	803.916	510.533	608.716	551.012	2.84329	1430.92	1204.77	0.841958	1502.52
9	9	LBD+	72.5202	Female	White	72.5202	3.29911	3394.29	9370														3403.29	3203.17	2321.65	8965.26	6116.82	9370	1072.64	0.362251	3.04997	1456.02	1326.63	644.539	425.112	825.806	483.823	3.12067	1255.99	1297.91	647.758	370.663	489.799	467.788	3.5016	1426.66	1206.87	0.84594	1428.4
9	9	LBD+	74.0561	Female	White	74.0561	4.83231	3211.04	11148														2666.52	3979.29	3024.28	10645.6	6577.08	11148	186.761	0.288037	4.58042	1758.59	1602.5	1015.53	515.854	968.873	687.442	3.1065	1888.37	1596.17	975.679	624.691	776.661	636.277	2.55514	1717.95	1544.63	0.899115	1732.3
9	9	LBD+	76.4134	Female	White	76.4134	7.1896	3487.79	11195														3680.41	3074.19	2576.83	10061.1	6416.06	11195	910.962	0.311549	6.93771	2380.14	1826.22	1026.23	764.907	1370.73	924.421	2.3875	2276.44	1811.72	1269.28	691.96	1438.24	949.507	2.61824	2282.18	1724.28	0.755542	2177.5
9	9	LBD+	77.7331	Female	White	77.7331	8.25736	3097.88	11685														1526.27	1744.82	1513.1	11731.9	6837.48	11685	1584.78	0.265116	8.2601	1613.1	1296.78	834.399	492.034	873.413	491.258	2.63556	1477.96	1239.88	1031.66	491.186	739.666	667.512	2.52425	1497.38	1195.55	0.798429	1696.97
1	10	LBD-	50.5325	Female	White	50.5325	0.421629	6829.05	6148.48	6148.48	4947.29	6762.77	8534.12	9827.48	8707.43	6829.05	6594.52	6301.36	5656.68	9827.48	5656.68	0.022782	6489.57	7750.57	3709.87	11760.6	5302.59		3119.17		0	2390.35	2341.75	840.749	821.256	1202	789.466	2.85143	2182.4	2373.36	981.279	691.628	972.928	759.534	3.43156
1	10	LBD-	52.0246	Female	White	52.0246	1.9165	7267.68	5351.7														7072.48	6577.55	1963.62	8682.22	4844.16	5351.7	5304.06	1.35801	1.91923	2086.31	1862.39	1111.89	584.883	952.257	598.242	3.1842	2398.34	2165.86	1090.91	585.85	1128.79	616.407	3.69696	1985.12	1651.7	0.832039	2241.58
1	10	LBD-	53.6975	Female	White	53.6975	3.58385	10633.1	5534														8063.79	9743.22	4630	8540	5915	5534	6003.12	1.92142	1.66735	2609.7	2177.46	833.018	555.818	1151.36	700.247	3.91757	2695.22	2499.3	690.712	642.377	969.723	771.197	3.8907	2270.93	2016.82	0.888102	2531.56
2	11	LBD-	51.0965	Female	White	51.0965	0.268309	7815.85	5968	5968	2628.54	5913.56	9135.49	8982.37	8233.05	7815.85	6668.53	6043.84	5491.48	9135.49	5491.48	0.0237259	7440.8	7815.08	3028.7	8647.89	4807.22		4787.14		0	1120.83	1212.34	358.992	359.056	538.117	337.52	3.37648	1173.59	1307.2	414.981	439.734	497.045	447.051	2.9727
2	11	LBD-	52.5065	Female	White	52.5065	1.68652	7716.36	5744.75														8365.94	7568.05	1500.96	8959.39	4887.41	5744.75	6215.4	1.3432	1.41821	1190.29	1346.81	753.887	348.827	657.563	366.479	3.86097	1497.58	1386.28	563.736	390.243	548.841	431.389	3.55236	1431.34	1198.48	0.837314	1404.78
3	12	LBD-	55.1704	Male	White	55.1704	0.147844	2901.93	5831.03	5831.03	1710.11	3914.88	7790.14	8988.13	3406.65	2901.93	3068.48	2618.85	1884.78	8988.13	1884.78	0.0491932		8330.48	5625.15	11232.3	7033.83		-2723.22		0.145106	1131.27	2026.02	551.998	515.818	910.084	500.773	3.92778	1452.39	1973.2	687.285	426.52	729.472	470.287	4.62629
3	12	LBD-	56.7091	Male	White	56.7091	1.68104	3052	5241													(r=0.69)			5982	9222	6725	5241	-2930	0.582332	1.53867	1744.3	2032.06	710.918	520.648	913.386	604.037	3.90294	2040.84	2133.38	802.306	483.135	1066.25	735.782	4.4157	1990.17	2007.59	1.00875	2049.19
3	12	LBD-	58.7159	Male	White	58.7159	3.6961	4149	6443																4137	8542	3977	6443	12	0.643955	3.55099	2082.67	2102.8	1984.27	467.014	1019.53	535.505	4.50265	1944.03	1981.48	1945.56	438.95	785.194	439.069	4.51414	2028	1989.7	0.981113	1978.1
3	12	LBD-	60.1725	Male	White	60.1725	5.1499	3148.67	4176.85																2744.81	9660.73	6059.19	4176.85	403.852	0.753837	5.00205	1031.18	1352.7	774.859	387.908	565.816	312.583	3.48718	1301.45	1360.84	885.992	316.593	622.378	366.214	4.29839	1440.98	1307.84	0.907606	1454.11
3	12	LBD-	61.7057	Male	White	61.7057	6.68309		9776																7397.74	9230.08	6269.24	9776
3	12	LBD-	63.4497	Male	White	63.4497	8.4271	2723.55	6869														3770.9	2513.48	5275.72	10325.9	8150.66	6869	-2552.17	0.396499	8.27926	1272.46	1647.45	816.672	415.309	640.276	587.522	3.96681	1356.92	1661.85	1274.84	430.794	572.713	547.534	3.85763	1853.07	1650.63	0.890755	1681
4	13	LBD-	47.1294	Female	White	47.1294	0.0054757	8164.58	7439.98	7439.98	4207.57	6168.55	8210.3	9532.8	7473.07	8164.58	6532.15	5706.17	6008.94	9532.8	6008.94	0.0204319	9027.57	9064.7	1455.4	8495.96	6249.33		6709.18		0	1161.62	1229.77	459.496	319.387	506.071	338.518	3.85041	1260.55	1052.91	573.988	326.17	473.111	293.757	3.22809	1108.03	1268.17	1.14453	1038.67
4	13	LBD-	48.6626	Female	White	48.6626	2.37372	8656	6547														8317	8071	3118	9004	6163	6547	5538	1.32213	1.53867	1402.23	1402.92	476.981	394.125	606.573	391.95	3.55959	1490.59	1318.6	568.913	403.637	601.122	413.693	3.2668	1497.72	1332.3	0.889548	1497.01
4	13	LBD-	50.2341	Female	White	50.2341	3.11294	8835.21	5938														7382.6	9004.63	5115	9118	5821	5938	3720.21	1.48791	3.10472	916.149	908.905	466.26	228.664	497.525	268.474	3.97486	938.325	847.229	519.721	214.778	397.324	231.675	3.94467	974.874	970.866	0.995889	874.757
4	13	LBD-	52.1314	Female	White	52.1314	5.00753	9548.59	6123														9307.36	8705.5	3261.36	8537.08	5275.31	6123	6287.23	1.55946	5.00205	1512.31	1635.82	952.286	392.707	589.975	411.554	4.16551	1464.57	1583.51	653.319	410.713	556.248	339.331	3.8555	1581.93	1508.54	0.953605	1715.04
4	13	LBD-	53.3196	Female	White	53.3196	6.19576	14754.7	6519														10871.8	10165.9	3913.67	8761.52	5276.84	6519	10841	2.26334	6.19576	1197.65	1214.96	517.643	340.804	637.747	368.878	3.56498	1334.27	1396.98	468.996	324.386	456.967	365.436	4.30655	1290.08	1161.58	0.900395	1492.1
4	13	LBD-	54.6804	Female	White	54.6804	7.55647	12097.4	8105														9330.91	10016.6	3397.25	7776.36	6408.51	8105	8700.12	1.49258	7.55099	1911.68	2067.44	1127.65	434.418	1025.03	472.505	4.7591	1853.92	1943.26	873.888	441.685	733.916	522.788	4.39966	1885.83	2092.65	1.10967	1977.62
5	14	LBD-	54.6612	Female	White	54.6612	0.550308	10091.5	8696.48	8696.48	4291.61	7124.57	12692.6	11061.5	10473.2	10091.5	8158.83	8480.05	7869.57	12692.6	7869.57	0.0193277	9593.16	11005.7	6248.36	9886.75	7110.1	8696.48	3843.11	1.16041	0	2688.72	2781.8	1471.47	906.8	1490.71	1092.63	3.06772	3303.27	2831.56	1228.7	874.147	1557.07	1129.58	3.23923	3013	2341.1	0.776999	3017.63
6	15	LBD-	58.8063	Female	White	58.8063	0.306639	8391.79	6164.5	6164.5	2519.23	6772.46	9755.71	9207.25	9753.01	8391.79	7249.17	6700.46	5651.57	9753.01	5651.57	0.0250986	9353.98	8103.76	2636.22	6904.61	7348.53	6164.5	5755.57	1.36131	0	1607.64	1664.37	637.182	429.492	835.381	452.903	3.87521	1802.46	1688.27	697.778	484.217	718.707	432.052	3.48659	1708.66	1486.16	0.869785	1679.21
6	15	LBD-	60.3641	Female	White	60.3641	1.86174	7645.12	6771.46														8438.52	9027.97	2903.78	7452.06	6561	6771.46	4741.34	1.12902	1.55784	1447.64	1290.03	338.369	412.177	681.905	321.52	3.12978	1534.48	1302.64	515.997	330.559	570.228	358.491	3.94072	1370.19	1092.93	0.797649	1370.19
6	15	LBD-	61.8919	Female	White	61.8919	3.39493	8245.62	5938														8804.45	7781.5	2353	7101	6090	5938	5892.62	1.38862	3.09103	1304.93	1524.64	626.108	400.611	603.954	434.73	3.80579	1268.59	1283.88	463.985	393.204	662.282	395.44	3.26516	1607.94	1759.99	1.09456	1538.83
6	15	LBD-	63.3457	Female	White	63.3457	4.85147	7594.55	6332.27														7718.71	7684.93	3929.21	6951.68	7268.02	6332.27	3665.34	1.19934	4.54483	1479.71	1713.79	785.449	400.336	774.404	365.061	4.28087	1496.68	1586.23	803.901	342.616	746.806	444.583	4.62976	1744.45	1674.35	0.959814	1668.5
6	15	LBD-	64.9829	Female	White	64.9829	6.46133	8214.46	9853														10069.7	10593.3	3250.19	9239.74	8491.01	9853	4964.27	0.833702	6.15195	2406.92	2925.34	807.46	511.873	1249.84	623.083	5.71497	2320.31	3012.59	841.262	500.179	1087.63	608.656	6.02301	2820.8	3031.46	1.07468	2999
6	15	LBD-	66.3244	Female	White	66.3244	7.80287	12126.1	10473														14706.5	12941	3731.51	10476.7	8080.67	10473	8394.62	1.15785	7.4935	1446.87	1812.8	753.39	543.649	843.946	570.532	3.33451	1635.26	1733.92	783.774	490.959	637.593	691.343	3.53171	1845.64	1785.29	0.967301	1688.46
7	16	LBD-	50.0315	Male	White	50.0315	0.0793977	8383.73	5261.35	5261.35	2223.39	4851.18	8258.82	9303.56	8679.17	8383.73	7257.42	6525.29	6384.07	9303.56	6384.07	0.0184517	4347.42	9064.7	2265.73	8335.98	4683.22		6118		0	713.868	814.256	301.174	182.109	336.507	203.132	4.47126	883.063	943.562	285.17	191.768	373.34	183.924	4.92032	909.658	1021.5	1.12295	956.623
8	17	LBD-	64.052	Female	White	64.052	0.424367	10695.7	6196.98	6196.98	3712.26	7260.66	10607.2	11835.4	11980	10695.7	10075.4	8519.92	8255.34	11980	8255.34	0.0188637	10179.2	10595.6	1884.83	9542.39	5402.67	6196.98	8810.88	1.72596	0	2357.14	2752.7	714.594	582.942	870.388	683.904	4.72209	2610.11	2944.28	758.682	689.631	1093.97	674.606	4.26935	2810.04	2579.98	0.91813	3021.13
8	17	LBD-	65.6619	Female	White	65.6619	2.03422	9254	7118														6097.2	7828	5265.58	9496.5	6570.11	7118	3988.42	1.30008	1.61533	1508.51	2070.64	1089.6	633.187	1265.77	656.76	3.27018	2492.11	2182.59	1385.19	594.903	1259.48	688.233	3.66881	2169.52	1668.57	0.769097	2557.88
8	17	LBD-	67.0801	Female	White	67.0801	3.45243	6441.83	7722														6499.63	7330.04	5811.4	10669	5346	7722	630.434	0.834218	3.03354	1976.88	2374.63	1264.31	700.322	973.049	778.715	3.39077	1875.43	2730.36	1542.68	679.37	980.148	824.086	4.01897	2345.79	2295.67	0.978636	2836.79
8	17	LBD-	68.6872	Female	White	68.6872	5.06229	9690.34	8184														7553.9	9345.39	5200.62	7841.81	4814.44	8184	4489.72	1.18406	4.63792	1839.96	2562.59	1385.78	807.192	1327.52	794.736	3.17469	2066.24	2749.01	1421.28	729.445	1135.85	744.359	3.76863	2576.34	2485.35	0.964681	2736
8	17	LBD-	70.3984	Female	White	70.3984	6.76797	11880	12878														10143	12815.7	3862.53	11512.8	6698.89	12878	8017.52	0.922507	6.34908	2705.73	3729.95	1949.01	917.257	1673.91	1024.01	4.06642	2922.19	3697	1627.53	983.251	1599.32	1080.54	3.75998	3750.19	3643.97	0.971676	3659.7
8	17	LBD-	70.3984	Female	White	70.3984	8.01369	15546.2	10741.2														11855.3	14988	3990.35	12476.2	5545.7	10741.2	11555.9	1.44735	7.58932	3105.5	3733.23	1573.73	1214.18	1733.32	1228.75	3.0747	3392.14	3728.58	1364.28	1171.89	1875.67	1376.79	3.18169	4147.48	3281.29	0.791152	4003.95
9	18	LBD-	42.6995	Female	White	42.6995	0.21629	10715.6	7043.08	7043.08	3806.18	7214.99	10209.9	10825.5	11768.2	10715.6	9540.73	8383.48	7806.61	11768.2	7806.61	0.0208385	10977.2	10590.6	1812.22	8259.6	5304.31	7043.08	8903.41	1.52144	0	1949.32	2409.58	1225.92	611.261	1173.55	641.84	3.94199	1806.9	2245.16	1021.65	656.38	1039.44	626.171	3.42053	2377.8	2481.24	1.0435	2291.27
9	18	LBD-	41.243	Female	White	41.243	1.92197	9585.23	6591.61														10170.7	9464.68	4624.59	7527.01	5006.09	6591.61	4960.64	1.45416	1.66188	1567.35	1633.59	957.298	555.294	905.337	514.121	2.94185	1635.29	1510.12	1165.01	519.299	710.864	614.631	2.908	1600.69	1570.74	0.981295	1681.47
9	18	LBD-	39.5373	Female	White	39.5373	3.37851	10620	5110														10316	9357	1533	7210	5009	1110	9087	9.56757	3.16222	998.306	1181.3	617.562	432.209	711.479	488.082	2.73318	1078.89	1134.25	709.749	397.351	653.674	388.593	2.85452	1236.07	1215.53	0.98338	1125.83
9	18	LBD-	44.3477	Female	White	44.3477	5.02669		7148.81																						4.80493	921.505	1307.28	725.218	434.031	622.99	467.647	3.01196	1310.34	1295.56	826.719	399.029	558.284	397.57	3.24677	1410.1	1187.1	0.841857	1367.22
9	18	LBD-	45.9767	Female	White	45.9767	6.65572	12931.7	8891														11732.4	15386.7	3213.3	7530.38	4346.54	8891	9718.37	1.45447	6.43395	2078.93	2230.4	1117.14	584.335	991.163	700.304	3.81699	2168.85	2227.16	1487.44	568.334	889.363	750.032	3.91875	2199.2	2582.25	1.17418	2063.92
9	18	LBD-	47.0308	Female	White	47.0308	7.70979	14092.9	9641														11222.7	13287.2	4930.37	10069.1	5938.2	9641	9162.51	1.46176	7.48802	2378.62	2548.88	1260.37	774.254	1368.29	850.243	3.29205	2199.39	2535.76	1319.6	864.499	1095.7	734.308	2.93322	2527.25	2855.29	1.1298	2227.41
10	19	LBD-	60.4901	Female	White	60.4901	0.120465	12268.8	7236.68	7236.68	2629.72	7778.74	10809.8	13213.9	15013.6	12268.8	10601.7	9788.61	8297.62	15013.6	8297.62	0.0274265	9345.73	11509.9	4385.51	9222.73	6458.97	7236.68	7883.25	1.69536	0	3030.81	2956.65	972.33	892.658	1179.66	817.712	3.31218	3301.11	3106.16	1471.53	922.794	1202.7	912.327	3.36604	3228.44	2766.97	0.85706	3101.67
10	19	LBD-	62.1793	Female	White	62.1793	1.69199	11447.8	7621.82														11478.4	11096.6	5265.58	11673.3	6146.05	7621.82	6182.25	1.50198	1.69473	2371.8	2343.21	815.225	691.143	1033.86	682.495	3.39034	2225.32	2036.94	813.213	716.989	1163.88	736.049	2.84096	2358.35	2180.03	0.924388	2247.23
11	20	LBD-	58.6229	Female	White	58.6229	0.197125	10873.2			5377.38	12678.5	9964.87	15183.8	16763	10873.2	10790.6	9713.84	9499.15	16763	9499.15	0.0227232	17154.1	16036.9	4758.74	11410.8	7800.24		6114.44		0	2030.5	2083.03	691.213	715.913	1117.22	775.936	2.90962	1802.79	1768.49	1094.78	594.867	1086.15	795.656	2.97291	2125.46	1826.16	0.859184	2027.6
11	20	LBD-	60.178	Female	White	60.178	1.74949	12365.1	9211	9211												r=0.78	9021.99	13709.6	4110.51	9948.2	5952.53	9211	8254.54	1.34242	1.55236
12	21	LBD-	51.1622	Female	White	51.1622	0.0793977	11512.4	5100.39	5100.39	4848.24	8244.63	10289	12811.9	12750	11512.4	11174.9	8943.88	9621.3	12811.9	9621.3	0.0161446	9863	10314	2852	9267	6654		8660		0	2301.37	1708.01	955.735	764.437	1218.9	795.604	2.23434	2185.93	1915.44	1390.89	768.327	1273.8	791.859	2.493	7301.47	4353.54	0.596255	7457.27
13	22	LBD-	55.6496	Female	White	55.6496
13	22	LBD-	55	Female	White	55	0.262834	10545.7	5418.39	5418.39	2757.69	7227.78	10406.5	11417.2	11425.7	10545.7	9610.5	8828.19	7788.64	11425.7	7788.64	0.0187277	10581.9	10558.1	3512.89	9229.3	6807.62	5418.39	7032.84	1.94628	0	1630.85	1169.91	558.795	461.5	766.053	436.458	2.53501	1757.33	1222.23	788.437	414.792	703.719	426.763	2.94661	1535.94	641.276	0.417515	1048.58
13	22	LBD-	57.3087	Female	White	57.3087	1.66188	9866.74	6531														10703.3	9261.47	3445	8695	5671	6531	6421.74	1.51076	1.39904	938.908	1114.74	467.999	310.785	526.512	365.757	3.58685	1012.17	1027.02	582.56	315.018	391.989	362.738	3.26019	1096.88	1009.35	0.920199	1086.1
13	22	LBD-	58.8227	Female	White	58.8227	3.17591	10190.4	6211														10168.7	9493.08	2812.7	8365.17	9357.37	6211	7377.71	1.6407	2.91855	979.266	1138.46	628.811	415.248	535.476	348.099	2.74165	1064.23	1132.06	490.03	379.553	493.622	415.75	2.98261	1064.71	1262.58	1.18584	1121.15
13	22	LBD-	60.1834	Female	White	60.1834	4.53388	15807.5	9858														14608.1	10513.3	3733.16	9479	6765.86	9858	12074.4	1.60352	4.27379	1079.44	1212.92	420.862	354.534	575.24	468.655	3.42116	1257.78	1222.7	420.798	361.749	600.291	463.705	3.37998	1259.62	1229.61	0.976171	1313.52
Withdrawn		LBD-	64.6489	Male	White	64.6489
14	23	LBD-	56.9117	Male	White	56.9117	0.224504	6379.9	3476	3476	1558.45	4824.35	6410.53	6228.39	6018.81	6379.9	5347.53	5491.17	4559.04	6410.53	4559.04	0.0140945	5043.8	6286.87	1778.41	5905	5243	3476	4601.48	1.83541	0	1529.86	1454.35	826.967	296.28	603.358	332.118	4.90872	1355.67	1453.27	808.676	318.143	631.461	325.166	4.56798	1481.69	1337.22	0.902499	1427.87
15	24	LBD-	63.3155	Male	Hispanic	63.3155	0.339493	9630.71	9467	9467	627.834	4154.93	6688.08	9869.1	9219.7	9630.71	8287.96	7861.14	6711.86	9869.1	6711.86	0.0174133	9189.67	9384.96	3334	8876.65	6070.09	9467	6296.71	1.01729	0	901.14	1063.31	384.435	201.597	481.92	298.779	5.27443	953.066	1151.55	326.291	301.317	422.574	323.107	3.82171	1222.99	1201.96	0.982802	1407.21
15	24	LBD-	65.2238	Male	Hispanic	65.2238	2.141	8011	5550														7644.48	7388.49	3275.87	6663.83	5187.8	5550	4735.13	1.44342	1.57153	872.833	1214.83	694.245	262.752	515.485	276.209	4.62351	1122.93	1200.12	557.883	258.374	530.236	317.51	4.64491	1402.65	1042.14	0.742978	1391.44
15	24	LBD-	66.8337	Male	Hispanic	66.8337	3.52088	10662.5	5946														10227.1	11363.4	3672.99	8642.7	6408.49	5946	6989.54	1.79323	3.17591	940.832	1568.5	1121.19	277.869	595.162	334.012	5.64473	1003.46	1538.23	883.297	293.688	532.944	334.523	5.23762	1493.37	1633.8	1.09403	1503.2
15	24	LBD-	68.1752	Male	Hispanic	68.1752	4.86242	11874.2	8508														13659.1	13792.6	3290.97	7697.47	6236.16	8508	8583.27	1.39566	4.51745	2533.73	2783.54	1267.51	769.994	869.482	926.878	3.61502	2895.24	2753.38	1336.94	867.332	931.969	874.876	3.17454	3008.76	2735.41	0.909148	2961.2
15	24	LBD-	69.6701	Male	Hispanic	69.6701	6.35729	14842.4	10083														12927.3	12545.5	2605.49	8180.1	6626.81	10083	12236.9	1.47202	6.01232	1133.57	1147.96	710.149	261.871	765.374	392.429	4.38368	1205.08	1303.45	776.096	237.534	779.976	342.363	5.48742	1393.86	1200.93	0.861589	1445.01
16	25	LBD-	62.2423	Female	White	62.2423
16	25	LBD-	62.4449	Female	White	62.4449	0.205339	10717.3	6466	6466	4503.58	8889.52	10837	12805.6	11921.1	10717.3	10597.3	8524.19	7832.77	12805.6	7832.77	0.0226541	10516.9	10648.6	?387	10365	6272	6466		1.65749	0	1358.27	1485.12	695.573	504.313	831.773	471.732	2.94485	1632.34	1321.35	901.237	427.307	826.072	434.375	3.09228	1476.42	1353.55	0.916775	1454.1
16	25	LBD-	66.3765	Female	White	66.3765	4.13415	12611.2	10080														10025.7	15870.8	6769.2	8107.72	6321.74	10080	5841.99	1.25111	3.92882	1738.03	2176.98	1345.75	710.861	1395.25	807.569	3.06245	2144.57	2480.94	2177.38	752.069	1013.66	977.808	3.29882	2401.24	2082.58	0.867292	2451.1
17	26	LBD-	66.8939	Male	White	66.8939	0.224504	10689.8	5828	5828	2761.64	6423.53	9063.94	11120.4	12402.4	10689.8	10117.3	9159.33	7610.71	12402.4	7610.71	0.0224378	9016.17	7616.01	2253	7941	4021	5828	8436.76	1.83421	0	983.72	1381.55	800.706	384.967	594.297	300.784	3.58875	967.673	973.357	963.074	352.659	596.364	373.701	2.76005	1394.99	1382.15	0.99079	998.674
17	26	LBD-	68.731	Male	White	68.731	1.83162	7725.75	6335														7395.34	7596.78	5059.33	6654.36	5427	6335	2666.42	1.21953	1.60438	1136.68	1493.73	1042.02	444.7	512.122	575.047	3.35896	1502.84	1760.91	1426.49	507.806	590.521	461.631	3.46768	1608.12	1412.37	0.878271	1928.92
17	26	LBD-	70.2259	Male	White	70.2259	3.32923	8616.77	8193														7592.04	6204.1	3803.92	6824.99	5012.59	8193	4812.85	1.05172	3.10472	1385.09	1530.23	882.137	476.804	710.806	586.802	3.20934	1638.54	1569.57	1091.42	493.161	732.663	698.467	3.18267	1796.37	1151.38	0.640951	1819.59
17	26	LBD-	71.655	Male	White	71.655	4.7666	5658.54	6727														4456.18	5577.32	5205.03	7059.94	5646.96	6727	453.508	0.841168	4.54209	1471.65	1718.94	746.411	472.888	936.542	467.572	3.63499	1874.21	1397.77	1063.23	436.735	819.798	611.67	3.2005	1881.1	1628.83	0.865891	1760.85
17	26	LBD-	73.7276	Male	White	73.7276	6.83641	8744.19	8546														3497.6	4398.34	2273.38	5693.96	5831.79	8546	6470.8	1.02319	6.60643	2527.22	2126.16	1558.71	722.001	1149.3	1004.28	2.94482	2642.1	2069.21	1040.73	792.822	1078.2	788.89	2.60992	3349	2530.71	0.75566	2410.04
18	27	LBD-	62.5133	Female	White	62.5133	0.109514	14745.4	4861.42	4861.42	4504.79	9348.27	15585.3	12069.9	13974.3	14745.4	11149.4	10567.6	8760.68	14745.4	8760.68	0.0223393	11849.5	10022.7	4716	14059	8997	4861.42	10029.4	3.03315	0	2524.95	2916.99	1748.21	867.801	1598.27	1146.65	3.36135	3314.85	2797.78	1120.3	908.818	1244.93	1076.2	3.07849	3102.13	2653.03	0.85523	3237.2
18	27	LBD-	64.1342	Female	White	64.1342	1.62355	11807.2	8577.37														8587.81	10157.5	7809.66	10873.5	8025.6	8577.37	3997.56	1.37655	1.51951	1976.23	2371.39	2000.21	739.159	985.146	843.337	3.20823	2140.42	2435.19	1371.19	839.411	1233	971.975	2.90107	2584.8	2038.47	0.788639	2548.29
18	27	LBD-	65.5332	Female	White	65.5332	3.01985	11713.4	9356														9186.12	11642.4	3589.26	16511.2	7946.34	9356	8124.16	1.25197	2.91855	2907.91	3240.83	2074.12	1011.81	1259.9	1267.35	3.20301	3227.92	3295.19	1843.43	1081.4	1169.83	1274.15	3.04716	3394.16	3104.25	0.914584	3448.2
18	27	LBD-	66.9897	Female	White	66.9897	4.47912	11250.2	11623														8619	10860.1	3093.63	10512.1	6402.52	11623	8156.55	0.967924	4.36961	2533.73	2783.54	1267.51	769.994	869.482	926.878	3.61502	2895.24	2753.38	1336.94	867.332	931.969	874.876	3.17454	3008.76	2735.41	0.909148	2961.2
18	27	LBD-	68.4654	Female	White	68.4654	5.95483	12999.7	12113														10730.2	12831.5	4017.14	9312.08	7024.13	12113	8982.6	1.07321	5.9603	3094.88	2821.75	1425.72	742.235	1331.32	904.312	3.80169	2743.15	3009.07	1708.35	824.015	1224.09	1005	3.65172	3093.11	2647.98	0.856089	3002.95
18	27	LBD-	70.3244	Female	White	70.3244	7.8193	12073	8647														15377.6	13161.3	3376.52	8235.78	7573.16	8647	8696.51	1.39621	7.70431	3798.46	4005.22	1190.31	781.007	1340.14	974.65	5.12828	3828.06	2969.41	1622.8	741.353	1177.89	1075.18	4.0054	3865.82	3887.6	1.00564	3035.62
19	28	LBD-	53	Female	White	53
19	28	LBD-	53.1773	Female	White	53.1773	0.339493	7168.68	6991.33	6991.33	2907.84	6253.9	8602.6	8332.45	8059.15	7168.68	6689.4	6103.07	5705.02	8602.6	5705.02	0.0188714	6743.83	6831.36	3272.55	10111.6	4704.25	6991.33	3896.13	1.02537	0	1584.58	1532.03	500.551	408.111	940.053	478.027	3.75394	1838.7	1505.84	599.689	378.706	793.267	458.411	3.97626	1654.55	1321.2	0.798525	1664.63
19	28	LBD-	55.0664	Female	White	55.0664	1.89185	9007.79	8620														6069.47	5227.48	3556.72	7464.25	6284.1	8620	5451.07	1.04499	1.56057	1468.97	1572.11	647.877	414.909	690.486	425.075	3.78906	1563.15	1624.16	937.018	418.199	682.963	473.357	3.88371	1640.97	1471.84	0.896937	1629.8
19	28	LBD-	56.6571	Female	White	56.6571	3.48255	11164	9204														9335.39	4121.27	3185.43	8086.37	5950.27	9204	7978.55	1.21295	3.14853	1608.72	1875.5	440.517	383.632	1059.98	498.39	4.8888	1369.42	1833.28	504.514	330.18	1079.28	452.995	5.55237	2034.99	1801.14	0.885084	1943.74
19	28	LBD-	58.0178	Female	White	58.0178	4.84326	4961.91	11177														2928.26	2019.04	2686.5	9049.82	5922.42	11177	2275.42	0.44394	4.50924	2167.67	2137.58	1150.53	534.644	777.882	512.51	3.99814	2320.31	2113.61	1554.47	472.456	595.38	543.256	4.47367	2152.65	2347.03	1.0903	2061.68
19	28	LBD-	59.781	Female	White	59.781	6.60643	3353.9	8816														3969.34	3346.29	3631.13	9542.89	4747.21	8816	-277.236	0.380433	6.26694	2525.36	2586.53	1095.74	806.508	1277.69	975.126	3.20707	2740.61	2506.85	1199.67	835.219	1196.07	850.498	3.00142	2500.98	2344.03	0.937245	2538.97
19	28	LBD-	61.065	Female	White	61.065	7.89049	6182.11	13082														3937.27	4256	3219.32	6310.9	6308.15	13082	2962.79	0.472566	7.55099	2882.2	3334.71	940.075	679.453	1255.6	788.193	4.90793	3025.65	3249.55	900.787	635.984	1369.16	758.361	5.10949	3287.52	3165.29	0.96282	3403.33
20	29	LBD-	56.2519	Female	White	56.2519	0.33128	10403	6618.88	6618.88	2781.09	6039.64	8093.66	8905.6	11800.2	10403.2	9198.35	7928.79	7376.81	11800.2	7376.81	0.023551	6816.2	8820	2602	5781	4922	6618.88	7801	1.57172	0	1222.59	1399.66	699.189	587.38	769.482	574.184	2.38289	1408.01	1412.35	809.112	542.046	681.851	589.274	2.60559	1407	1435.23	1.02006	1461.46
20	29	LBD-	57.9001	Female	White	57.9001	1.97947	10338.3	5640.3														10372.5	8620.21	1289.63	4914.68	4987.47	5640.3	9048.71	1.83294	1.64545	1369.12	1336.99	875.523	459.655	889.853	512.87	2.90867	1408.61	1293.69	819.645	515.598	786.391	534.196	2.50911	1270.62	1437.8	1.13157	1387.13
20	29	LBD-	59.6057	Female	White	59.6057	3.68515	11350.3	8189														11030.9	10849.6	1541.62	5702.61	4642.84	8189	9808.63	1.38604	3.35387	1009.3	1067.9	670.13	448.93	734.325	425.826	2.37877	1071.73	945.488	673.163	442.941	562.179	486.47	2.13457	1098.43	992.755	0.903793	978.343
20	29	LBD-	60.8898	Female	White	60.8898	4.9692	10484.2	8105														10282.6	10976.9	2334.09	7051.15	4477	8105	8150.1	1.29355	4.63244	1026.12	1055.28	516.522	440.811	696.339	490.624	2.39396	1075.47	973.93	642.607	431.523	623.769	513.836	2.25696	1113.94	1016.53	0.912554	1009.07
21	30	LBD-	45.5551	Female	White	45.5551
21	30	LBD-	45	Female	White	45	0.21629	10931.4	7641.36	7641.36	4071.5	6725.93	9372.69	10484.9	12219.5	10931.4	9361.96	8594.91	7225.2	12219.5	7225.2	0.0255266	5666.01	8312.55	2116.2	8794.91	4771.47	7641.36	8815.17	1.43055	0	1744.07	1443.49	583.091	463.786	914.497	487.239	3.11241	1898.31	1894.86	723.904	402.854	1014.15	583.158	4.70359	1778.37	1037.6	0.583457	2055
21	30	LBD-	45.6126	Female	White	45.6126	1.86448	9579.23	7641.36														10521.2	10051.2	2891.95	7484.28	5924.24	7641.36	6687.29	1.2536	1.64819	1042.13	1350.21	631.651	303.879	586.083	375.759	4.44325	1280.52	1253.23	556.387	329.64	515.476	423.917	3.80179	1365.28	1246.63	0.913092	1271.92
21	30	LBD-	49.4757	Female	White	49.4757																									3.62491	2567.59	2618.31	785.227	438.022	1174.39	560.79	5.97758	2688.49	2705.92	1145.9	388.668	1122.69	587.744	6.96203	2589.1	2663.41	1.0287	2705.92
21	30	LBD-	50.5106	Female	White	50.5106	4.87337	8311.56	8957														11119.1	8401.94	2849.22	9185.55	4837.67	8957	5462.34	0.92794	4.65708	1019.75	1554.07	646.638	343.996	814.053	450.736	4.5177	1568.37	1765.99	778.053	450.159	713.509	466.497	3.92304	1505.22	1572.67	1.04481	1843.09
21	30	LBD-	51.9671	Female	White	51.9671	6.32991	12841.4	10319														12364.4	13124.9	4136.94	8649.51	6205.75	10319	8704.47	1.24444	6.11088	2376.41	2326.89	1284.83	591.16	865.514	681.144	3.93614	2322.96	2528.9	1417.82	584.511	1118.07	843.712	4.32653	2529.41	2454.51	0.970389	2597.58
22	31	LBD-	64.0821	Female	White	64.0821
22	31	LBD-	62.308	Female	White	62.308	0.377823	10058.7	8635	8635	2896.87	7595.92	9996.54	9224.78	9902.59	10058.7	8622.3	8004.41	7329.47	10058.7	7329.47	0.0140272	9744.31	9749.33	4981	10334	5537	8635	5077.67	1.16487	0	2014.33	2122.53	1311.43	709.438	1036.2	681.964	2.99184	1803.29	2132.97	1823.71	622.591	960.177	662.67	3.42596	2368.8	2003.83	0.845928	2317.02
22	31	LBD-	62.6831	Female	White	62.6831	1.85352	11095.7	7271														11191.9	9651.21	5157.69	8572.87	6317.68	7271	5937.96	1.52601	1.47296	1754.15	1916.75	958.091	570.439	1102.8	460.125	3.36013	1775.82	2314.32	1839.74	658.542	1205.58	518.248	3.51432	1874.2	2468.71	1.31721	2304.46
22	31	LBD-	65.7112	Female	White	65.7112	3.40589	19809.3	10510														18656.8	16099.7	3082.97	10629.1	6606.98	10510	16726.3	1.8848	3.02259	1381.25	1724.03	681.839	352.935	851.751	439.511	4.88483	1519.52	1947.9	755.668	360.535	604.24	461.811	5.40281	1839.56	1633.53	0.888	1991.76
22	31	LBD-	67.1102	Female	White	67.1102	4.77755	15361.1	11381														16328.4	20724.3	1633.08	7823.66	5829.13	11381	13728	1.34972	4.42437	2377.32	2514.36	896.065	506.003	1071.78	551.626	4.96906	2342.32	2560.41	1141.62	531.602	814.439	668.134	4.81641	2578.43	2644.8	1.02574	2372.8
22	31	LBD-	68.7611	Female	White	68.7611	6.45311	15787.1	10299														16692.5	14255.1	2066.31	6794.25	4996.5	10299	13720.8	1.53288	6.06982	1502.5	1467.91	828.653	423.12	832.803	448.189	3.46924	1411.86	1346.18	752.213	348.678	781.725	406.762	3.86082	1551.09	1429.25	0.921444	1491.86
22	31	LBD-	68.7611	Female	White	68.7611	8.1013	12741.8	8681														11475.9	9497.21	3806.03	7338.67	6665.05	8681	8935.78	1.46778	7.718	1775.21	1772.55	857.327	410.83	1026.21	512.665	4.31456	1747.15	1865.67	719.739	390.049	873.283	507.266	4.78317	1794.4	1675.69	0.933848	1766.08
23	32	LBD-	39.1704	Female	White	39.1704
23	32	LBD-	39.614	Female	White	39.614	0.243669	6976.05	5091	5091	2244.67	5208.15	7173.54	7469.21	7773.6	6976.05	6612.36	5741.81	5107.42	7773.6	5107.42	0.0204895	6970.62	6465.23	1900	7533	5074	5091	5076.05	1.37027	0	1336.77	1435.72	527.611	466.704	466.993	481.145	3.0763	1349.7	1307.65	503.653	417.851	437.018	430.42	3.12946	1523.45	1347.37	0.88442	1448.68
23	32	LBD-	41.0541	Female	White	41.0541																									1.43737	1504.45	1717.07	877.5	527.917	789.48	614.246	3.25253	1407.92	1606.6	827.133	477.85	803.041	482.253	3.36214	1736.72	1741.27	1.00262	1625.8
23	32	LBD-	42.5435	Female	White	42.5435	3.17591	11542.2	8201														12394.3	11415.7	1858.82	7751.89	5290.21	8201	9683.41	1.40742	2.92676	922.28	896.146	458.705	275.852	504.956	334.429	3.24865	921.732	852.837	444.46	264.623	485.001	306.46	3.22283	430.564	555.622	1.29045	913.314
23	32	LBD-	44.0575	Female	White	44.0575	4.68994	10514.5	5869														11081.4	9598.12	1825.96	7702.96	4647.25	5869	8688.52	1.79153	4.44079	805.817	924.141	359.117	218.082	439.277	287.878	4.23757	790.837	946.529	480.074	248.986	231.642	268.027	3.80153	924.692	974.131	1.05347	944.497
23	32	LBD-	45.5551	Female	White	45.5551	6.1848	11081.5	7561														12544.7	10898.9	3239.02	7366.46	5257.64	7561	7842.45	1.46561	5.93566	1265.84	1455.19	596.563	377.008	773.1	488.372	3.85983	1429.83	1500.41	550.4	334.769	642.176	460.292	4.48191	1529.12	1493.44	0.976665	1540.18
23	32	LBD-	46.9678	Female	White	46.9678	7.66051	11544.8															10256.7	10144.9	1680.9	6267.33	4528.65		9863.89		7.35387	1259.08	1501.21	631.187	405.672	615.917	557.538	3.70056	1238.79	1496.85	553.139	406.021	484.373	499.351	3.68663	1436.88	1429.2	0.994658	1441.08
24	33	LBD-	67.6605	Female	White	67.6605	0.561259	18297.5	10684	10684	5983.75	12725.8	17706.6	20682.6	18945.8	18297.5	15150.4	13149.8	12662.1	20682.6	12662.1	0.0240696	12488.9	13862.3	3188.1	11057.7	6109.72	10684	15109.4	1.7126	0	2484.7	2957.2	1616.85	830.665	1175.4	882.508	3.56004	2464.12	2645.23	1316.35	786.56	1328.21	881.76	3.36304	2926.24	2919.46	0.997683	2931.93
24	33	LBD-	69.8097	Female	White	69.8097	2.15195	14149.7	13829														16631.2	18104.8	2428.65	10284.2	6057.7	13829	11721	1.02319	1.58795	1377.35	2524.1	1062.38	456.784	872.054	665.942	5.52581	1994.47	2433.26	1245.37	453.698	599.934	682.191	5.36317	2596.87	2624.49	1.01064	2322.91
24	33	LBD-	71.4415	Female	White	71.4415	3.78097	19539	11291.5														15466.6	16470.3	2073.74	8259.04	4998.26	11291.5	17465.2	1.73041	3.21697	2181.49	2416.56	664.574	547.334	1272.33	629.454	4.41515	2189.51	2383.68	640.818	506.973	1264.52	695.57	4.70179	2568.65	2486.04	0.967836	2543.69
25	34	LBD-	62.3628	Female	White	62.3628	0.1013	7800.24	6068	6068	3296.48	6658.64	8642.87	9372.31	8251.53	7800.24	7411.99	6746.14	6080.76	9372.31	6080.76	0.0178818	6083.43	6719.52	3822.52	10312.5	4800	6068	3977.73	1.28547	0	1248.27	1505.61	747.862	390.873	563.811	376.143	3.85192	1350.44	1562.47	843.457	340.735	517.55	432.828	4.58558	1555.6	1533.34	0.985694	1580.66
25	34	LBD-	60.4983	Female	White	60.4983	1.86448	9718.83															8050.45	8958.04	3016.68	13050.6	4854.26		6702.14		1.7577	1629.81	1466.89	1247	483.415	678.058	608.428	3.03443	1339.3	1879.16	1202.05	554.673	766.072	528.138	3.38787	1602.27	1511.43	0.943305	1732.75
25	34	LBD-	63.5866	Female	White	63.5866	3.09103	8724.1	5671														7628.38	8898.19	1836.5	8023.52	4606.28	5671	6887.6	1.53837	2.98426	1070.04	1237.81	461.79	273.141	478.842	331.943	4.53175	1159.08	1211.32	618.253	309.477	344.742	240.335	3.91408	1289.62	1226.06	0.950709	1286.88
25	34	LBD-	65.1608	Female	White	65.1608	4.66256	7822.09	5909														6656.45	7449.23	2525.29	6950.48	4616.26	5909	5296.8	1.32376	4.55578	869.887	1015.33	404.539	249.505	476.837	242.986	4.06936	948.398	1029.22	410.594	248.075	345.366	236.435	4.14882	965.791	940.274	0.973579	1097.41
25	34	LBD-	66.7899	Female	White	66.7899	6.29158	9306.84	8048														7685.42	8804.68	2436.18	8010.37	5015.32	8048	6870.66	1.15642	6.18207	1448.75	1511.1	860.498	322.658	787.803	333.02	4.6833	1324.42	1594.88	708.139	326.628	572.799	315.01	4.88288	1508.49	1594.96	1.05732	1598.49
25	34	LBD-	68.2053	Female	White	68.2053	7.6	9444.35	7843.67														7289.88	10346.3	2452.93	6707.01	5473.86	7843.67	6991.42	1.20407	7.60301	1211.12	1442.64	505.383	349.332	590.542	320.573	4.12971	1342.18	1415	440.618	307.196	551.654	312.326	4.60619	1470.76	1364.4	0.927687	1467.27
1		PDRisk-	55.666	Male	White	55.666		11264			2681.41	4634.56	7906.69	7943.75	9653.95	11263.7	10441.8	8479.53	8253.5	11263.7	8253.5	0.0198721	10649	10182	3610	8460	4848		7653.68			1574.38	1516.81	591.094	467.819	838.457	515.843	3.2423	1530.84	1579.88	734.256	431.995	588.551	437.757	3.65718	1589.33	1341.76	0.844231	1565.47
2		PDRisk-	39.7645	Female	White	39.7645		13920.5	9900		2343.94	7778.26	9530.53	11419	12019.4	13920.5	11750.9	10579.6	10756.3	13920.5	10756.3	0.0149451	11640.9	14130.4	4026.13	11859.4	7152.03	9900	9894.36	1.40611		2390.14	2370.16	1602.58	730.606	780.051	841.367	3.24411	2666.2	2564.13	1645.62	797.318	648.444	914.577	3.21595	2584.55	2194.31	0.84901	2694.73
3		PDRisk-	47.4333	Female	White	47.4333		10892.6	8438.46		2220.19	6194.5	10408.5	11918.6	11351.7	10892.6	9955.14	9704.41	8167.3	11918.6	8167.3	0.0163556	10162.7	9495.72	2109.35	5902.7	4455.45	8438.46	8783.28	1.29083		1328.5	1422.66	621.14	344.833	685.259	472.848	4.12565	1282.78	1533.74	672.27	361.266	850.901	411.023	4.24547	1430.91	1359.13	0.949837	1578.17
4		PDRisk-	42.5161	Female	White	42.5161		13008.6	10637		3005.41	8470.64	13033.2	10450.8	18059.4	13008.6	13213.1	12038	8967.05	18059.4	8967.05	0.0290113	12886.8	13837	3124.74	7485.31	5023.1	10637	9883.86	1.22296		1118.72	1058.86	312.495	231.882	576.394	264.654	4.5664	959.905	1244.23	437.731	234.894	377.063	295.359	5.29696	1041.75	1240.71	1.19099	1204.35
5		PDRisk-	57.9055	Female	White	57.9055		9801.23	7377.48		2535.36	5816.18	10540	10157.2	9310.24	9801.23	9008.98	7853.11	6870.6	10540	6870.6	0.0179456	11017.7	9813.52	3691.97	7678.5	5873.88	7377.48	6109.26	1.32853		1086.35	1268.52	617.168	411.603	610.39	382.057	3.0819	1239.89	1236.82	628.037	391.942	580.785	397.219	3.15564	1294.22	1172.62	0.906041	1298.7
6		PDRisk-	57.8453	Female	White	57.8453		8610.96	6406		2553.24	5796.87	9874.68	10083.3	8784.24	8610.96	7339.74	7041.72	5898.33	10083.3	5898.33	0.0226807	9743.36	7629.6	2805.52	13497	6079	6406	5805.44	1.3442		2083.29	2577.88	1201.42	772.271	840.732	795.854	3.33805	1853.14	2700.5	844.41	757.026	939.306	810.835	3.56724	2462.92	2442.27	0.991618	2793.56
7		PDRisk-	69.1718	Female	White	69.1718		6973	5141		2251.52	3437.09	7022.29	7152.35	7272.54	6973.21	6391.25	5501.31	5454.96	7272.54	5454.96	0.0158814	6538	7652	1728	5894	6090	5141	5245	1.35635		1653.8	1875.13	965.565	581.725	891.999	601.624	3.2234	1716.57	1783.78	1062.02	631.057	993.987	567.082	2.82666	1946.35	1781.31	1.09265	1875.69
8		PDRisk-	58.0041	Male	White	58.0041		8135	4712		2420.05	4973.04	7844.53	9164.07	8693.08	8135.21	7650.45	6172.73	6285.73	9164.07	6285.73	0.019169	4905	7632	3049	8385	4235	4712	5086	1.72644		1585.01	1928.92	1356.27	554.721	865.871	636.263	3.47727	1700.69	2010.87	1211.73	517.327	1030.46	556.456	3.88705
9		PDRisk-	56.1287	Female	White	56.1287
10		PDRisk-	45.4839	Female	White	45.4839
11		PDRisk-	54.0589	Female	White	54.0589
12		PDRisk-	69.9411	Male	White	69.9411
13		PDRisk-	58.8364	Male	White	58.8364
14		PDRisk-	32.4572	Female	White	32.4572
15		PDRisk-	64.386	Male	White	64.386
16		PDRisk-	55.7947	Female	White	55.7947
17		PDRisk-	65.3087	Female	White	65.3087
18		PDRisk-	24.449	Female	White	24.449
19		PDRisk-	47.1677	Male	White	47.1677
20		PDRisk-	56.5832	Female	White	56.5832
21		PDRisk-	57.6756	Female	White	57.6756
22		PDRisk-	56.3313	Female	White	56.3313
23		PDRisk-	56.8186	Female	White	56.8186
24		PDRisk-	36.9309	Female	White	36.9309
25		PDRisk-	57.796	Female	White	57.796
26		PDRisk-	52.4326	Male	White	52.4326
27		PDRisk-	52.3532	Male	White	52.3532
28		PDRisk-	68.293	Female	White	68.293
29		PDRisk-	54.538	Female	White	54.538
30		PDRisk-	53.5441	Female	White	53.5441
31		PDRisk-	64.5777	Female	White	64.5777
32		PDRisk-	68.2847	Female	White	68.2847
33		PDRisk-	51.5838	Female	White	51.5838
34		PDRisk-	62.0178	Female	White	62.0178
35		PDRisk-	45.974	Female	White	45.974
36		PDRisk-	54.538	Female	White	54.538
37		PDRisk-	47.2608	Female	White	47.2608
38		PDRisk-	56.2875	Male	White	56.2875
39		PDRisk-	56.4682	Female	White	56.4682
40		PDRisk-	52.2546	Female	White	52.2546
41		PDRisk-	57.7687	Female	White	57.7687
42		PDRisk-	56.3368	Female	White	56.3368
43		PDRisk-	61.9055	Female	White	61.9055
44		PDRisk-	52.7803	Female	White	52.7803
45		PDRisk-	52.5147	Female	White	52.5147
46		PDRisk-	55.8439	Female	White	55.8439
47		PDRisk-	59.0335	Female	White	59.0335
1		HV	60.9938	Male	White	60.9938
2		HV	68.7803	Male	White	68.7803
3		HV	58	Female	White	58
4		PDRisk HV	64.8487	Male	White	64.8487
5		PDRisk HV	52.3806	Female	White	52.3806
6		PDRisk HV	60.7639	Male	Black	60.7639
7		PDRisk HV	55.4168	Male	White	55.4168
8		HV	40.397	Male	White	40.397
[truncated: 33 more columns]

## Sheet: Suppl. Table 2
Pearson Correlation Coefficients					Spearman Correlation Coefficients
Prob > |r| under H0: Rho=0					Prob > |r| under H0: Rho=0
Number of Observations					Number of Observations
	Washout	PUT/OCC	CSF DOPAC			Washout	PUT/OCC	CSF DOPAC
FDA 3'	-0.46812	0.1775	0.30156		FDA 3'	-0.45013	0.16551	0.3486
FDA 3'	0.0079	0.2608	0.0621		FDA 3'	0.0111	0.2949	0.0296
FDA 3'	31	42	39		FDA 3'	31	42	39
FDA 8'	-0.52268	0.2165	0.41937		FDA 8'	-0.50349	0.21252	0.5146
FDA 8'	0.0026	0.1685	0.0079		FDA 8'	0.0039	0.1766	0.0008
FDA 8'	31	42	39		FDA 8'	31	42	39
FDA 13'	-0.61311	0.21914	0.41461		FDA 13'	-0.53259	0.16511	0.50741
FDA 13'	0.0002	0.1632	0.0087		FDA 13'	0.002	0.2961	0.001
FDA 13'	31	42	39		FDA 13'	31	42	39
FDA 18'	-0.56961	0.26994	0.41642		FDA 18'	-0.52673	0.19145	0.49749
FDA 18'	0.0008	0.0838	0.0084		FDA 18'	0.0023	0.2245	0.0013
FDA 18'	31	42	39		FDA 18'	31	42	39
FDA 25'	-0.52586	0.20059	0.39889		FDA 25'	-0.49136	0.17094	0.43778
FDA 25'	0.0024	0.2028	0.0119		FDA 25'	0.005	0.2791	0.0053
FDA 25'	31	42	39		FDA 25'	31	42	39
FDA Max	-0.55725	0.18951	0.27438		FDA Max	-0.51804	0.15692	0.40366
FDA Max	0.0011	0.2294	0.091		FDA Max	0.0028	0.321	0.0108
FDA Max	31	42	39		FDA Max	31	42	39
FDA AUTAC	-0.56965	0.22033	0.40681		FDA AUTAC	-0.53219	0.18934	0.4979
FDA AUTAC	0.0008	0.1609	0.0102		FDA AUTAC	0.0021	0.2298	0.0013
FDA AUTAC	31	42	39		FDA AUTAC	31	42	39
kMax-25'	0.2885	-0.30842	-0.36355		kMax-25'	0.19404	-0.28036	-0.31338
kMax-25'	0.1155	0.0469	0.0229		kMax-25'	0.2956	0.0721	0.0521
kMax-25'	31	42	39		kMax-25'	31	42	39
